# Supplementary material for: Innate programmable DNA binding by CRISPR-Cas12m effectors enable efficient base editing
Source: Nucleic Acids Res. 2024 Jan 23;52(6):3234–48. doi: 10.1093/nar/gkae016 (PMC11013384; doi:10.1093/nar/gkae016)
Supplement: gkae016_Supplemental_Files [file gkae016_supplemental_files.zip]

Archive with 2 entries (2 files):
- 2023_Bigelyte_et_al_SI_updated.pdf
- Supplementary Table S1.xlsx
