# Supplementary material for: Innate programmable DNA binding by CRISPR-Cas12m effectors enable efficient base editing
Source: Nucleic Acids Res. 2024 Jan 23;52(6):3234–48. doi: 10.1093/nar/gkae016 (PMC11013384; doi:10.1093/nar/gkae016)
Supplement: gkae016_Supplemental_Files [file gkae016_supplemental_files.zip › Supplementary Table S1.xlsx]

## Sheet: Supplementary Table S1
Supplementary Table S1. Cas12m family representatives used in this study.
Internal ID	CRISPR	ID	Source	Nucleotide Accession	Start	Stop	Strand	Protein	Protein Name	Organism	Strain	Sequence (aa)	Length (aa)	Sequence (nt) with 2500 bp flanking sequences	Clades	Comments
1	+	4583404	RefSeq	NC_008607.1	189989	191983	-	WP_011733919.1	zinc ribbon domain-containing protein	Pelobacter propionicus DSM 2379	DSM 2379	MKRVTITIDGEQTKGIVIGTIAANHTAAEWLLTASVSAKSAKVRFDPEEAVAETSSLVMIAPTRTEKYLYLVPDEQVQPVTTIVRKYGLLSPLDWDCPDYPAGDAFEHLFLQNKLWNDLVTIEREHRAKYRELIGSDEETAQMDTEIASIKDRLSVLDEGRKKLRVEHRKKKCPEIDCLDENIKKLKSELKAVASKAKETRAAAKDRIRAAGNDIENLEKDRQAAVIKAYNNSGLWWGNYNAVLESYKKARIKALKDGAELKYHRFDGSGRFTNQIQGGMSVQDLLEGNRNVASLRLVSSGELGDISGKKPPSLDLQSVGSRRDSREYGILAITLYTGTDEQSKKFRRTLSFPVILHRPLPEGATLKSLSVHRKRVGTDFVWSVVFTFTTDCPTYDQRS…	664	CCGGACATGCATCTGGGGAAATGGCGACAGTCGACTCCTACCTGTCCGCCGATATGAAAACCTTTGACTGGGGCTGGAGGAAAGCGAAGAGGCGAAGTGCCATAGATGGCGCTGTATCTGTTGGGCGCAACCCCGGGGGCGGTGAAATCAGGCTCAAGAAGGTTCCCGGCCGGAAAGCCAAGTGGATTTACGAGGTGGATATCTACAGCGCAGATGGATCGCTATTCACTCGTCGAGAGCTGGGTCTGTGGATGGGGATGATGTTCTTCGGGGATGTAGAGACTGCCCAGAAAGGGGTTGAGTTGACCTTTGGAGAGGCTGTTGCCGAACTGGTGAAGATGATCAGGGATGCTGACAGCGGTACGGACTTTGGAAAAGACCGCAGTTGGGAAACGACTA…	c4	Protein expression was initiated from methionine at 59 aa position
2	+	17168873	RefSeq	NC_014214.1	109533	111143	-	WP_013159911.1	zinc ribbon domain-containing protein	Meiothermus silvanus DSM 9946	DSM 9946	MPFGKKARHVKAYQFGADAPQEGMEAVLEQHRLRTDYYNALVEMELRQREERTALLANLAAESGLESPNQVYERLKAAGEKGIRKHPEYVAARERQKALYGHPRLLELQSRQREERNALRRSFGAKGLYSSNYLDVERAFDKARQSPELRFRRYSPHEGRLAVLYTEGLPMREIGSDTRVQLPLPDPIIYRDRATRRKHQRVLMKFRVRSVERQPLWITVPVYLHRELPDGVCREVSLHWHRVADRLRWTVSVVVEVEGPPVASPTGRGAVAVDLGWRRVEGGLRAGFWVGEDGAGGEIALSEGDLKQFSKVEDLRSIRDQHLNALKEALAAWLEAPPAPLPDWLAEETKTLPQWRSPARFAALFRRWQSERVHADEAAYGLLEGWHKRDRHLWQYEAN…	536	CCTGGAGGGGGGGTACTACACCGGCAACAACGTGGACTTTTTGCGCTTCGACCCCCTCGATACCCCCGGGGTGAGCAACAGCCTGGGCTGGGTGGGGCTGCGCCTGGGATGGGAGAGCGGTGAGGTGAGCTACGGCAGCGACAGCGCGGGCGGGGTGCGCTTCGGGCTGCGCTACGGACTGCAATTTTAGATCTACCTGGCCTACTTCGTGCTTCCCACCGCGTGCTCCGGCCAGACGCTGGGGAAGCGCCTGATGGGGATCAAGGTGATCAACGCCCAGGGCCGGGCCCCCGGCTATGGCCCGGCGGCGATGCGGGAGGTTCTGGGGAAGATCCTTTCCGCCCTGCCGCTGTACCTGGGTTACCTGGTGGCGGTCTTCCACCCGGAGAAGCGGGCCCT…	c3
3	+	18066907	INSDC	GG693853.1	59929	60969	-	EES53856.1	transposase	Leptospirillum ferrodiazotrophum		MNEEKPDGSETEERRTVLVRQYGLLPPLDWDQDCQEHLWMQNKLWNALVEIDQTARGRYFALMSAEPEVEEIEVRLLSLKEEKERLISEKKALRKNAGKKAGVDTSAQARRIAEISPEIRRLSKEAKEKRAEVRARLKPEIDQIEALRREDVKSARNASGLWWGNYNAVCASYETARIRAMKSGAELKFHSFDGTGRFTCQIQGGMTVSEFFSGERQAIVSADPVSPDAFWHPSRGERRRASRTTLRITVYTGKDAKGKPFRRMLSFPMVVHREIPENATIKQLVVSRKRVGTEFRWSATLTCTLPGDNRNPAASTSGGGSCRRVCAWPPSRRRTASATSSSRKRH	346	CGGGATCTCATGCCCGTCGACCCGACCCCCTGGAACATTCTCGAAGGGATCGAGCCTTTGTCCGATCCGATCGACCCGTGGTCGTCCGTCCGGTCGATGGGGCTTTTTCTTCACCGTTTTTTGGAGCTGAGCGTCAACGAGGTCGTCCGCGTCGTCTAGTCGTTCAGCGTGAAAAGGAGATTTTATGGGTGCGATCTGCGAACACTGCCGAGAGGCGTTGATTCGGGAGGAGATGGAAGAAGGAAATCTGTGTTTCGAATGTTTCGAGGCCCAGGTGCTGGAAACAACGCCGGAAGAAAGTGTTATGGAAAAGATCCTCGGAGACCACGAATGAAAATGACCGTCAAGAACATCCTCGCCGAATACCTGACGTCCCGCGGGTTCGATGGCCTGTGCCAT…	c4
4		20493093	RefSeq	NW_003307994.1	73	7585	-	XP_002959689.1	hypothetical protein	Volvox carteri f. nagariensis	Eve	MAEAGPGRRLIRLLEGLTQPGRHHGLVRLWHIGERVPGPMHPAPLPGGAQHPPDRGLEALMRVRDHQLHAAKHGAPTDSGISAPVPAPTPSPTPAPTWTEPAATDTINGTSGNDVLTGTNAANKIVGGTGNDRIAGKLGSDALFGGTGADTFVFDTALGSSNVDSLMDFTPGTDKIQLSSDIFKSLWVQALGTDVFKVGTAAADHNDHIVYNQTTGGKGVADDGAHDGGRDNIGPGGVLMKRATGMLDKRRIVCAVCRITKIGRGAGDRRRDRAGRAPAGGSGRRGNQGQEHYKGHQPRDRHPPEAAVPVASDGHRTNHSLWNTLRRHGGPELAVHGKVRLAHQKIGAARFEFKGLLLVALGQNSGCGAERRRIDLLLLFVDKVEHHVRALTHEFGLIS…	591	AAACTTGGTTCTCTTGATTGACACTAGCTGTCGGACGGATAAAGACCTCTTCGGGCCGATTTGCTTTGAGCATGCTCTGCTCATCGCAACAGTTGATTGCACGCTGGATCGATTTCTCGGTCAATCGGCATGGTCCGGTCACGTCCGTCAATGAGTGTAAATTCGGGTGCGGTTTGAGGTGGCCATTGGTCAGCTCGCCTGTGGGGTGATTGCCGGAGCCTGCGGGTTGATCATCGGTGTTGCGAGTTCGGCCATTCCTTCGATCTGCATGTAACGGTGCTGGAGCTGCCAGTCGTCATTGGCCTCCAGCAACACCGCCCCGATCAGGCGCCTGATGCTGTCCTCGTTCGGGAAGATGCCCACCACATCAGCCCGCCGTTTGATCTCCTTGTTCAATCG…	c4
5	+	26933246	INSDC	BAFB01000202.1	3491	5314	-	GAB36148.1	hypothetical protein	Gordonia otitidis NBRC 100426	NBRC 100426	MTRVTVQTAGVHYKWQMPDQLTQQLRLAHDLREDLVTLEYEYEDAVKAVWSSYPAVAALEAQVAELDERASELASTVKEEKSRQRTKRPSHPAVAQLAETRAQLKAAKASRREAIASVRDEATERLRTISDERYAAQKQLYRDYCTDGLLYWATFNAVLDHHKTAVKRIAAHRKQGRAAQLRHHRWDGTGTISVQLQRQATDPARTPAIIADADTGKWRSSLIVPWVNPDVWDTMDRASRRKAGRVVIRMRCGSSRNPDGTKTSEWIDVPVQQHRMLPADADITAAQLTVRREGADLRATIGITAKIPDQGEVDEGPTIAVHLGWRSSDHGTVVATWRSTEPLDIPETLRGVITTQSAERTVGSIVVPHRIEQRVHHHATVASHRDLAVDSIRDTLVAW…	607	ACCGCATGTACGACTCGTGTGTGGACGACTCAGCTGTGTCGCGCTGCGATGGTTGCGCGTTGTCCACCATCCGTCGCGCGCCTGTAACAAACTCGCGCCAGGTAAGTGGTTGTGAATGCTGCGTAACCGTCACTGCATCACCAGCTCCGCGACACCGCGATCCCGTTCGAACGCCCATCTAACTGGCCTTCTGAACTAGTGTGCGGCCCGAGTTAAGTACGGTGCGGGCGAGTGCGGCGATACGGTCGGCGTCGACCTCGGGTGCGTCATCGGGTGCGTCTTCGGAAGGGTTGACGAGTAGTTCCGCGTCGAGCGCTTTGACGTTGTTGACGTCAAGGACGATGGGATCGGAGCCGGAGTCGGTGACGGCGAAATACGCTAGCGTCGACTGTGTTTGAC…	c2
6		38546879	RefSeq	NZ_JX627580.1	33842	35521	-	WP_172685368.1	hypothetical protein	Methylobacterium oryzae CBMB20	CBMB20	MTVTSTTPFGGIKTEVVIRKYGLLQPTNWAEDCESEMRLMDDLWNKLVYINDEYISKYISLMCQDKNFSEAKSQYDNSVAASAAVSDIASSKRRLAIIQKDVARRMADALRALETSRREEVKVARQESGLWWGNYNALVRSFERARSAAIRGGQTMHRRSGGGDGRITNTLQGGAAVEALFDGSLSQIMVRPISARAWLSEIRGERRRLQRTFLSATVFVRDGERRTVTWPMIMHRPIPANCRVKEVIITRRRHGNSWRWAASFICTQQADRAVPEPTGAKRIAIDVGWRRVPDGLRVATVVISGQSPSFIVLPASMLVSFSLIDELRSRLQASNRLGIDMLQRADLGSFAQPFQDLLRDFQSISEKRPVDLAKFCESDFFLLQARENVGMDLWAWRKG…	559	CTCAGCCTGAGATAGGCATGACCGTGTGGGAATGCGGCACGGGCGACGGCCGCGGTCTCGTGCGGGACGCCGCAATCGGGTGTGGGATGGAGAGACATCTCGATATCCCGGACAAGGCGCGCTCTGCGCCATGATCCGGAAACGCCCATCATCTCAAACCGATTCACCCAATTCGCCAGCAGTATCTTTTGCGAAGCAAGTCCAACGCTCGGCTGCCCGGTTCTGCGGGTCCGCCTCAGCGGAGGCGCGCGGGACCGGCAATTATTCAGCGGCGCCTCTGCCCATCATTCATCCAGCATCGACACATTCCCGCGCACAACGAAAAAGGCCCGGCCGAAGCCGAGCCTTGAGGTTCCTGAAGCACGGGGACCGGTGCCGAGGCCGAGGCCCCGGCGCCGG…	c4
7		38688623	RefSeq	NZ_AQWL01000014.1	39060	40961	-	WP_018079340.1	hypothetical protein	Thiobacillus denitrificans DSM 12475	DSM 12475	MSEIKPSLLPQGNVLIYEYGARLDKDCIQAVGDQIIKSRRLYNDLVATIRGIVTEMKAFVLEKSGPDAQRCQEEIDALNAAFDAARAENNEDAMKCIAESRREKWRELAVFVKEARKNHRSDIQSMYLSRIGKNSACETYRIRSKAVADGLGWATANQVLDAALTAFKKSFARGNAPRFAVGEDKDQDTLTLQFTAAGGVPVDTILAGKHGEVALSPTNGCGPRKYGELRFRLGAAKAATNATGTWQYHRPLPDGATAGLCRLIRRRVGKDYKWAIQMQVKRPPIEQEALAGRKPLVAVHFGWAANDEGRCVAGITDGADPGQAYVLKLPAEVEQSLVRSSAIQSERDSARDAIVPRLKEIEVPDMDIESVESLPPDSPEVRLARAADELKAIHRLPAN…	633	TCGATATTTGCGAACAGCTCATCGCTTTGCATCGCCCAGCTCGGGTCGACTGGCGCGCGAAGTTTTTTTTACGACACAAGCAAGCAGCAGCACTGCTTGCACCGTGTTCCTCAACTCTCCCAGCAACGACTGAAATTCAGGCTTTTCCTGGATAAACCGAAAAGGAGGTTGCAAATGATGTCCCATCCTACTGCTCACGTTCACCGTGAGAACGACCTGCTGCGTCTCAACGCTGATTCGCTTCGGAACACCTTGGCGACTCTCCTGACCGCCGTCAAAAGCGGCCAGGTTGACGAGATGCTCATCAAGAACGTGGAGACCGACCTTGAGGTGTCCAAACAGATCGAGCCGATCCTGATTCAGATCGGGGTGGAAGGCGGGCTGGTGCAAGGCGTCACG…	c1
8		38843523	RefSeq	NZ_KB900537.1	242426	244225	-	WP_018234394.1	zinc ribbon domain-containing protein	Thioalkalivibrio thiocyanodenitrificans ARhD 1	ARhD 1	MKRQQEDTEALVYAYGARIPLDDPHLQEELRKQRAFWDALVEATLAAERELDDRMKADSPQYAAAVQALIDASQAVREAIERRNAERAKTRSRTTSVDGEVKERITEKNAARKEVWRLAGEWRKANKEAVSEHQARMKEEAKRLRQGCGLYWGNYNRVLDSFQRARQQTLKKGRRVRPSDPARDDGILAVQIQRTKSGLGASPEELFSGNVSQLQIDRPPPGVEFLPANRRRREARVTARMRVDAAGHMIEFPVVLHRPVPPGARIKAAQLVWKREGERWRGQLCLTVSSPKQEREHPGVEACGIDLGWRLQKDGALRVATVADSKSRLYTYTLPADWMRGMDQVERLSSHLDENAMEVAAWVHAHRDELPEKLTQPAANWSPGKGSKWLRDKELHDAV…	599	CTTGCCCGTAAAAGGAGCACCACCATGATGTCATTGATTCTTACCATGATCTCGATTGCCCTGGTGGTGATCCTCTCTTTCGTTGCGCTGCTCTACGGGGGAAGCTCATTTCTCAACCGCGGCGAGCAGGCCCGCGCCGCCCAGGCGGTCAGCGAGATCAACCAGATCCGCTCCGCGGTTTCGATCTACCGGGTCGACCATCTGCGCATGCCGGAGACGATCGACGATTTCGTGCCGGCCTACCTGCGGGCGCTGCCCGATGGGTGGGTTGCCGGCGAGGATGAGTTCTCCGGGCACATGATCTTCGAGGCACCCTACCTGACGGAGTCGATGTGCCTGAAGGTCAACGAGTCGCTGGGTATCGAGGGGATTCCGCAGTGCACCCCCGGCGTTGCTGTG…	c4
9		50954104	INSDC	HG964447.1	136309	138171	-	CDO91315.1	hypothetical protein	Mycobacterium triplex	DSM 44626	MTMASDDEPVQPGPVTPEGAITVHTMGVHYRWQIPEVVRQQLRLAHSLREDLVTLQLAYDEDIKAIWSSYPTVAAAEAHVAATEAEAIAANEALKAARSAARGKRVNTAITERLHDARTALKAARHARREAIADVRQDAAQRRRDRGAQLAAEQKALYRTYCQHGDPTLFWATFNSVMDEHKAAVRRIQQQRAQGRPAALRHHRFDGTGTLAVQLQRTAGAPPRTPMLLADPAGRYHNVLHLPWVDPDQWASMTRAEQRHAGRITVRMRCGSLGGQPQWIDLPVQAHRWLPQDADITRAKLTVTRLGADLRARLSITARLPHPTVPRRGDLPTLAIHLGWHAIDEGVVVAHWRSDRPVAIPSELADVIVPIVEGISGRIIAPGSVGTRLERYAEIASAR…	620	TTCGTGTTGCACCGCAAGGACATACCGCGACATCACCACCGACATCGCGGTGTCATCACCCTGGATCAGCACATGACCGGACTGCTCATTACCGGGCGCACCCATCTTTTGGAGCTGGGCGAGATCGACAGCGATGGTGTTGGTGGCCGGGCAGTATGAGGCGGGCGGGCTGGCTTGGGCGTCAGCGCAGCCGGCGGCGGTATAGGACAGCTGCGGGGGGCTTTTCAGGGCGAAGATCGCCCCAAGGGTGTCCATCAGCGACGACAGGGTTTGCTCGGTGATCGGCACTTCCCCGGTCTCTAAGCGACCGGATTGGTCGTAGGTCAACGCGATCGGCAAATCCCCGCGACGCTGCTTGACCTCGTTGTCGTCGATCGCGGCACACGCCGAGGCGCCTGA…	c2
10		58464204	INSDC	JNDJ01000077.1	42615	44426	-	KEP41925.1	hypothetical protein	Mycobacterium kansasii	SMC1	MAVTVQTMGVHYRWRLPDVLRAQLRLAHDLREDLVTLQLEYEETLKAIWSSYPLVAAAEETLQVAEAAAETAAQAVSTERLRQRTKRIVGPIADRLTAARVEVKRARQQRRDAIVAVRDHAADRIHQAATQLKTDHKRLYAQYCQQKGLYWATYNDVRNQHNTAVKLIKRARAAGRKSQLRHHRYDGTGSIAVQLRRQSHQPARTPIVLADPAGKYRNALVLPWIEPTRWQAMSRAQQRHRGRVTVRMRCGSQNGQPTWIEIPVQQHRMLDADADIIGARLTVTRTAGHLTARLSVTAKLPDPPEVDSGPVVAIHLGWRDTDNGTQVATWRSTSPLDIPMELRDQLIASPDATTGAVVVPHRITERITHSDELRSQRDLALDAVRAKLAAWLAEHGPVP…	603	AACCCTGGAACCACGACACCCGACCAGGTGGCGGTCAGGTGAAAAATAGTGCTACCGGCCAACCCGCCCCTTGGCCGCCTGGAAACCGTGGCCGATCCCCTGGCTTGGCTTTGGCCATAGACGGCGGCGGCAATCTGTATCTCGCCGACAGCTTCAACGACCGGGTGTTGAAGATCGCGGCCGGGGACCACCACGCAGACCGTGCTGCCATTCGCCGGACTCAGCGGCCCCCACGGGGTGGCGGTGGACAGCGGTGGCAACCTCTATGTCGTCGATACCGTCAACAACCGGGTGCTCAAGCTCACGGCACGCTGATTCTGCAGGCGCCGGCAATAGCGGGATAGCTCAAGATCACCGATGACGGTGGTAGGGGCGCACTACGATGCAGAACCCGCAACA…	c2
11		70683717	RefSeq	NZ_JQMP01000003.1	416424	418076	+	WP_038038330.1	hypothetical protein	Thermorudis peleae	KI4	MVALQGSIRTYQYRCAMPVEGLTIVFTQQRLRVAYWNALATHVRRARRSLSRSPRAKTPDPPLAPQSAGFDLKTVRAQFRAQGLYHGNYQDVERAFRAVLRRVGPPHPRRYDPWSGTVSYWFMKGLPVSQLTCDPRVRLEPVPPWSSRAGVRHTVRTRLLRVRVGTDHERQPIWLALPIFLHRPLPTDGIIRLVRVQWRPSPRIHLPTPEMVERFQRALGLDNAEIAAALRAVGLDWTIPEQLAPWVRRQLEWSASFVVALPSRPTQPGPARRSAAMALCWRVVANHGLRCGYWLGDDGAEGDVVLPHAWLADIAQADRLRSLRARRRNELVRSLLVWGQSASSCPSWLRHALNALPSWRSPTLFAFLAWFWQCHRFAGDEQGFALLWTWRVDDRRLAL…	550	TGTAGGTGCCTCTGGCAACAGGAGTGCTGGAAACGGAGGTGGAATCGTGGACAATCTCTGGGCTATCGCGGCGGTCTGGATGGCGCTCGCCCTGGCTGCAAGCGTCCTCTCCATTCGCCTCGGTATTTCCGTTGCCCTCATGGAAATCCTCGTTGGGGTGTTTGGCGGCAACGTCCTCCACCTCAGCGTCAATGATTGGATCAATGCCCTCGCAAGCTTCGGCGCCGTTGTCTTAACCTTCCTCGCCGGGGCTGAAATTGAGCCCGACACCTTCCGCCGGCATCTCAAGCCGAGCATTGTCATCGGCCTTGCTGGCTTCTTCTTCCCGTTCTTGGGTGCCGCTGCCTTCGCTCGTTTCGTCGTCGGCTGGGCACCGAGCGCATCCTGGATCGCTGGCAT…	c3
12	+	78906760	RefSeq	NZ_CP010024.1	271127	272716	-	WP_045707069.1	zinc ribbon domain-containing protein	Paraburkholderia fungorum	ATCC BAA-463	MLKTYVFGLLPPDKPDLVATHLAERAHVWNRLVELHEASHSAFMATLGAQHPDVGAAQRQYEDARQALADHRSNPGAGGVSTPEIEFVLKRVVQQRYAAITQVLKPLKDAVRDLTHAANAQFLKEANQITGASFLWWPNRNLLMQEVIRARQQAMRRGGKLRRRMDLETGVLAIPFPSPVPASHLTGRCPNLAIEGDGRKRTLRFTIATLGKKRDDKVLAIFPMVMHRQLPPDAMIKLARLVTMRVGASLKYEIHLVVDMGVTLLPKQGELTAAINMGWRITETGLRVAAVRFSDGSEEVLELPAEWMLRFDYMEDLEAGVRRAAAADMPLILPELEQAPAKLRHSVERITARPGTALGLRALGEHWAREAPLPPHLYAWYHAHRRKFDEAVNLRKHLL…	529	CCCGGGCACGTTCGACCCTGCAGCTGTGGAAGTGACTTCCCACGATGACGAAGCGTCGGCGGCACTCGTCAAGGCACTTCGTATCGGCTTCCACCAATGCGACACGCGCCGCGGTAGCGACTATTGCATGCGTCGTTTGACGTGGCTTGCCGCTGCACTCTTCCAGGAGGCGTATCCGGGACGCGAGATCGAGGTCTTTGTGCTGGCGGATGACGCGGAAACGCCCGCGTCGCTCGTCGAGCCGATCAATGTGCGCCGTATTCCGCAGGCCAAAAGCGCACTCGTTTGACCGCTGGTTACGGTTAGCAACTGCATGGCATGCACCGTTTCATGCCAACCCACCGACCCTGCTTGGACGAATGTGTCCAGGCAGGGTTTTTTTCTGGCGCGCATACCGTC…	c4
13		80250980	RefSeq	NZ_CP092424.1	46854	48677	-	WP_061559521.1	hypothetical protein	Mycobacterium lentiflavum	ATCC 51985	MAFSGVTLSVHYTWRLSEPIREQLRLAHELREELVVIRLAYEADLQAIWSSFPAVAAAEERIAHAQAAWTAALESAKASRGQSERGVRRSPAETSAMSALREARQQRRAAITEVRAQAAGPRAVRTAAFNAAQRALYRPYVQERGLFWCTFNDVVAQHAGAVKRLRQQRITRPDATLRHHPFDGSGTIAVQLIRRRDDPPRSPAVVAALDGKYHNYFQLPWIDPEVWNQMSASQQRRAGRVVARFRYGRSADGPMLLVELPVQQHRQLPADADITGARLTIRHTPAGPRATLNVSATVPDPDPRRTGPAVAVHLGWRRGADGIIAATWRSTRALNIPEEFCAVVVAETTRTGRLIVPATLIDGFARADQIRAQRGQATRALQLSLVTWLAEHGPIDDPR…	607	GCGGCAGAGGACCTCCTGGTACAACATGCGCCTGTCGGTAGACTACGTAAGCGATCGTCTAGACGCCACACCCCAATCGATTCGGCAAGACGTCGCCGCAGGCGGTGCAGAAGGCTTTCCAGCCCCAGATCTGGAACTTGATCGCAAGAACTACTGGCGACCTGCCACCCTCTACGACTTCATCGACGCCTCGCGTCCTCACTTTCGGACACGGATACCACGGCTCTATCCGCTGCCGTCATCGTTTCGTCACGCGCCGGCCGCGTTCCTCGGGGCCGAGCCCTTCGAAGTAGGAAAAGGTACCTGGTGCAACCAGGGCGTCTTGCACTTCTGGCAACCCGCCGACGACCGTGGTCGTGTCATCGTCGCCTACCCAGACCAGACCTGGAGCGTCGATGT…	c2
14		82976465	INSDC	CP015279.1	19829	21691	-	ASL12230.1	hypothetical protein	Mycobacterium intracellulare subsp. chimaera	DSM 44623	MWVASDGELEAAERAANVEVGDSTRITVHTMGVHYRWQLPDILRQQLRLAHDLREDLVSLQLAYDEDIKEIWSSYPSVAAAEVQVAAAEERVESAAAALKAARIAARDKLVDSPLAQQLCDARAALRSARQLRRDAIAEVKDAAAQRRRDRGAQLAADQKSLYRRYCQSPTGDQLFWATFNYIVDQHKVAVRRIQQQRAQHKPATLRHHRFDGTGTIAVQLQRTAGRPPRTPLVVADPAGRYHNVLHMPWIRPQQWAEMTRAEKRRAGRVTVRLRCGSIGRQPQWIDVPVQAHRWLPAEADIVGAQLTVTRVGADLRARLSITARIPHAVATERSERPVVAIHLGWQASEGGTVVAHWRATEPITIPRRLAHVIVPVTEGVSGRIIAPAVIAARLQRHS…	620	CTCTCAAGAACGTTTTCCAACATCCCGATTGTGGCCTGTGCCTGCTTGACCACCTCGACGTACCCGGCAGCGCCCTGGCGGAATTCATCGGCCGCACCGCGGTAACCATCCGCTGCCATCCGATAACCGTCGGCCCCGCGAAGCATGTTCTCATTAGCGGCCATCACAGCAGCCAGCGTGGACTGACTTTGCCTCAACGCATCCCGCAAAGTCGCTTGCCCAGCAAGCAGAAGTCGCTCGCCCTCTTCGGCTGCCATCGCCCGGGCACGTAGGTCGGCGTTTTCGGCTCGCAGGGCCGCAATTTCGCCGTGCTCTGGTCTTGCGGCCGGCGCTCGCCCCTGCGTCTGGAGTAGAGGTTGGTCTGTGTAGACGAACCACTGGCGGCGCTTATGAGCGAGC…	c2
15	+	85211372	RefSeq	NZ_LFOD01000003.1	204245	206056	-	WP_048895525.1	hypothetical protein	Mycolicibacterium conceptionense	MLE	MAITVHTAGVHYRWTDNPPEQLMRQLRLAHDLREDLVTLQLDYETAKAGIWSSYPAVAAAETELADAESAAEQAAAAVSEERTKLRTKRITGPLAQKLTAARKRVREARSTRRAAISEVHEEAKGRLVDASDALKAQQKALYKTYCQDGDLFWATFNDVLDHHKAAVKRIGQMRAAGQPAQLRHHRFDGTGSIAVQLQRQAGQPQRTPELIADVDGKYGRVLSVPWVQPDRWERIPRRERRMIGRVTVRMRAGQLSGEPQWLDIPVQQHRMLPLDADITGARLTVTRTAGTLRAQISVTAKIPDPEPVTDGPDVAVHLGWRNTDTGVRVARWRSTEPIEVPFDFRDTLTVDPGGRSGEIFVPEAVPRRVERAHLIASHRADRMNELRARLVDYLAETGP…	603	CACACCGGTGGGCTGTCCGAGCGGGCCGCCGACGAGCTCGTGAACCGCCTCAACGGCGGGAACGCCACCAGCACGCGCGAGCACATGGATCGGCTCGAGGAGATGGAGCGTGCCCGCGAGGACGCGGAGCTGCGAGTGCAGCAGCAGCGCTGGGCCGCCGCCGAGCAGGAGTCCGCGAACCTCGCGGCGCAGGCACAGCTGGGGGAGTCCGAGCGCGCCCGGTGGCTCGCCGCGCAGGAGGAGGATCGCCAGCGTGCGCGGGCCGAGGCATACGAGGAGCTGCGCCGGTACCCGCCGCGTGAGCTGCGAGGCGTCGGCGGGCTCTCCGGCTGGGACGGTGTCGTGGACTTCCGGCGCAAGACCGGGGAGACGATCTCTATCCCGGTGACCGCCATCGTC…	c2
16		88001175	RefSeq	NZ_LGTE01000004.1	20880	22406	-	WP_052217029.1	hypothetical protein	Thermincola ferriacetica	Z-0001	MFGHESKPCRVYEYGCLTPTAGEKEMLDQLHRRNQFWNRLVEIEREYRQAVNDLLTPPDNPVPELEAELEAVREEIKQRRQQKRSVRVNISDLRERAKDLRERIRQARQEARAARKEMLEANRDKLKELDAERVKQIKQAQAESGLYWCNYDEVVASYQVARQKAARQGRDLRFHRFDGSGKVTVRWQKGLPVEQVFGSDTRLQIDPVSEEAWYHPKRSERRRLSRTKVRIRVASDGRNPVWLELPMVMHRPLPPDGTIRSASIVREKLGNTYRYKLVVTVALETPSAPVIPAASGRIFVNCTWQRNENGIVAATWHDDSGQKGELILPNRVVSQFYKLDDLRSIRDKHFNEIKETISKFLDMFPDWLKEELATIDKWRSQARLVSVYRKWRENRFDGD…	508	ATTGGGGAGACAGGGGTAATCAGAAGCTGCACGCCTGGCCGTACAGGAAGATCATCCGGATGCTCACCTACAAAGCGGCGCTGAAAGGTATTCGTGTAGTAGATGTATCGGAAAAAGACACAAGCATCACCTGCCCTATCTGCCGCAGGCGGGCTAAGTCGGCGCGGGTCATGCGCGGCCTGTTCAGACACTGCGGCTGCCTGTTTAACGCCGACATGGTGGGAGCGTACAACATTCTGCAAAGGTATCTCCAAGAAGCAGGACAGCCTGCTTCAGGAGTAGTGGGCGGTCTGGCACGCCCTGCGGTCAACCTGTTCGTGTGGAGAAAAACCACACCACAAGGCCGTGAACAGGGGACGTTCAGGCAAACCGCCTGAGCATCCGCGAAGTAAAAAACCT…	c3
17	+	103901457	RefSeq	NZ_LSKA01000495.1	6173	7963	+	WP_061006603.1	hypothetical protein	Mycolicibacterium mucogenicum	CCH10-A2	MTTMTVHTMGVHYKWQIPEVLRQQLWLAHNLREDLVSLQLAYDDDLKAIWSSYPDVAQAEDTMAAAEADAVALSERVKQARIEARSKKISTELTQQLRDAKKRLKDARQARRDAIAVVKDDAAERRKARSDQLAADQKALYGQYCRDGDLYWASFNTVLDHHKTAVKRIAAQRASGKPATLRHHRFDGSGTIAVQLQRQAGAPPRTPMVLADEAGKYRNVLHIPGWTDPDVWEQMTRSQCRQSGRVTVRMRCGSTDGQPQWIDLPVQVHRWLPADADITGAELVVTRVAGIYRAKLCVTARIGDTEPVTSGPTVALHLGWRSTEEGTAVATWRSDAPLDIPFGLRTVMRVDAAGTSGIIVVPATIERRLTRTENIASSRSLALDALRDKVVGWLSDNDA…	596	GGTCCATGGGGGCCGGATGTTCGGTTTCGGCGAGGTAGCGGTCGGCGGGTTTGACAACGACCTCGTCGGGTTTGACCGGCAGCAATGTGCGGGCTTGGCGCAGCGCTGCAGCGGTGGCTGCCCGCAGAGTTGGTGCCTTGACTTCGAATTGGGCGCCGACGAGGCCGGTGTTCGCGTCGTAGCTGAGGCCCGGGCCGAGCGCGGCTACGGCTTTGGGTTTCAAACATGGGGCTGTGCCGAATGTTTGGGCGATCCACCGCGTCACGGTTGTCCCTTCTGCCGTCTACGTGCCGTCACGGGCGCACCCATCATCGCCTATGCCACGGCTTTCGCGCAGTCATCTTCGGCGTGCCGCGGCCTTCGTGCGTGTGCGATCGAGAAATGCGGCGGCCGCTGCGG…	c2
18		111889445	RefSeq	NZ_LZSY01000205.1	52401	54203	-	WP_064888210.1	hypothetical protein	Mycolicibacterium peregrinum	852002-10433_SCH5171157	MTSIPTGAVTVHTFGVHYRWELPPIIETQLRLAHEAREEFVALHLAYDADVKALWSSYPGVASAETELEQAETDCAAVTEQAKALRVQRSSRRTVPEIQAQLRAAKNRLSEARQARRDAITAVRDVSAQRRRDRLKQLRADQKALYTKYTGQGLYWATVNDIAAQHKALVQRINKQRREGRPAQLRHRRFDGTGTLTVQIQRRDAAPIRTPATLANTQGRYSYFAVLPWIAPQRWEAMAPAERRAAGRVSVRMRVGSTGEGQPQWVDIPVQAHRWLPAQADITHVRLSVKRIAARRTAQVLVTARTDQQHALASDRAAVAVHLGWRQTESGIQVASWRSTAPLQIPPALESVMIADPGATTGHIVVPPAITARLDRTDQLGSMRAESLPHVRDALAAWL…	600	CCTCGGGGCCACGGAGCGCTGCACCGTTGACCGGGGCCGGCCACCGGGCGGGCCCGCCTGCGGCTCCCTTCCCCAGCGGACAATTCAGTGGCGCGCACGCGCAAACGCAACCTCGCGAGTTCACCGGTCCGCCGGCCCCGCCTCGCCCGTCAGCAGTGCTGCCTCCGGTGGAAAAGAAATCAGGCAAGCGCCGGATCGTCATACCTGCGGCTGCGATCGCCCTTGTTGTGGTCCTCGTCGCCGCGGGATTCTTTGTGCTGTACCGAAGTAACCCGAATAATGCACCGTACTCGCCGCAGACCATCGCGCATGCTCACGGCAAGACCGAGATCACCGCCAGCCCGCACGCGGTGGCGGCCCTGGGGCCAGGTGACGCTGATGCGCTGCTGGCCATGGGAA…	c2
19		112240246	RefSeq	NZ_LZLL01000551.1	7807	9258	+	WP_067143973.1	hypothetical protein	Mycobacterium sp. 1245852.3	1.24585e+06	MGVHYRWQIPEVVRQQLRLAHSLREDLVTLQLAYDEDIKAIWSSYPTVAATEAHVAASEAEAAAANEALKAARSAARGKRVDTAITERLHDARTVLKAARHARREAITQVRQDAEQRRRDRGAQLAAEQKALYRTYCQHGDPTLFWATFNSVMDEHKAAVRRIQQQRAQSRPAALRHHRFDGTGTLAVQLQRTTGAPARTPMLLADPAGRYHNVLHLPWVDPDQWASMTRAEQRRAGRITVRMRCGSLGGQPQWIDLPVQAHRWLPQDADITRAKLTVTRLGADLRARLSITARLPHPTVPHRRDLPTLAIHLGWHAIDEGVVVAHWRSDRPVAIPPELADVIVPIVEGVSGRIIAPGSIGTRLERYAEIASARDAALSVIRDRLSMWLADHGPRSHPI…	483	GCTCATTACCGGGTGCTCCCATTTTTTGGAGCTGGGCGAGATCGACAGCGATGGTGTTGGTGGCCGGGCAGTATGAGGCGGGCGGGCTGGCTTGGGCGTCGGCGCAACCGGCGGCGGTATAGGAAAGCTGCGGAGGGCTTTTCAGGGCGAAGATCGCCCCGAGGGTGTCCATCAGCGACGACAGGGTTTGCTCGGTGATGGGCACTTCCCCGGTCTCTAAGTGACCGGATTGGTCGTAGGTCAACGCGATCGGCAAGTCCCCGCGACGCTGCTTGACCTCGTTGTCGTCGATCGCGGCGCACGCCGACGCGCCTGAGACAAAGCCCACCTGGAAAGCACTGACGCGGTCGAGCGCGGTGCCGTGGCCTTCTTCGATCAGCCCCGATCGTCGGGGGTAAG…	c2
20		123081692	RefSeq	NZ_FMXO01000006.1	110561	112363	-	WP_092118774.1	zinc ribbon domain-containing protein	Desulfonatronum thiosulfatophilum	ASO4-2	MPPRIYKYGLGKNIEGPDQRLPDQVFEQFRLQNRFWNALVEIEKAHAVKYDELRTGADARLGAVQERIDSMNESLEHINSDIKAQRKNARKVVPTDPATKKQIADIKGQIKALKIERKELRERIKGIIRPQAEALNTQRLQEINDKRREFAALGLYWCNYNAVLNSMETARKHILRKRAQGLPADFTFRPFTGQGRLTVQLMHGPPFSEILEGINTQLQLGPVPDDTWTSPDRAERRRLSRTQGRIRIGSEGFQGREPIWFEFPIVLHRPVPEEGKIKKAQVSRRKVGLDWVWELDLTVVLPEVQPEAQREPQTGAQPGQVRKVQHCIGLDLGWRKTDDGLRVAAWVDSDGQQGVFRLDVGYVATQDRLDGLKSVLDKNRDQITAQLLDWGKQHEHLPH…	600	ACAATGTCTTGTTCATTTTCCAGAAGACGGCTTTTTCAAGCATTCCATGAACTGAACAGCCGCCGACCGAACATCGAACAATCTCGCCACATGGGCGATGTTGCCGCGAAAGCGGTCAGTGGACATCGCCAAGGCACGCTCCAGCGCCACTGCAAATCCTTGAGGTGTTACGGATTCCGAAAGAATCCCGACTTCATGCTCTTGCACCAAGCGCGGAAGGTCTCCCACGGGCATGGCAACCACGGGGCAGCCCGCGGCCATGGCATCGGAAAATACCACGGGAATGCTCTCAATGCGCGAAGGCAGCAGCACGTAGTCCGCCCACTCAAAGAGTTCCACGGCCTGATCACGGTTCAGGAAACCGCCAATTTCAACCGGTCTGCCCATTCCCGCAAGCCT…	c3
21		128311299	INSDC	FOPK01000054.1	913	2127	+	SFH74641.1	hypothetical protein	Methylobacterium phyllosphaerae	CBMB27	MHRRSGGGDGRITNTLQGGAAVEALFDGSLSQIMVRPISARAWLSEIRGERRRLQRTFLSATVFVRDGERRTVTWPMIMHRPIPANCRVKEVIITRRRHGNSWRWAASFICTQQADRAVPEPTGAKRIAIDVGWRRVPDGLRVATVVISGQSPSFIVLPASMLESFSLIDELRSRLQASNRLGIEMLQSANLGSFAQPFQDLLRDFQSISEKRPVDLAKFCESDFFLLQARENVGMDLWAWRKGHKRLTEWLRNHHRKTVGHRNHFYQNKIIEALDQASEVIVNDVKVGEIAARRTSRSESPFVPNRVGHYRRIAAPSELIRALKLQAEKRKIAFNKLEAESPVRCPTCGSLSRKTRADALPQVCANCDSSFDQDVVACESLLSPAPTARTTRSVKARS…	404	TCATAGACATCTCCAAAGCTTCGAGACCCAATGATGCGGACGTGCCCGGTTGTCCGGGTCTAGCCGCACGTTCTGTAGGTTTGGCCCGCGTCTTAAGTGGCGGGCTCCTGCGGGCTCTCGCTTGGCGATGCCCCCGTGCACGATCACCATGTGCGAACACGTTCTGGGGAGCAACGCTGATTTCGTCTTCCTTCGCCAGTTCCAAAGCGTTGTTGCCTGAGTGCCACAATTCGGGAAGGTATTTGCCGGCAAAGGCTTGCTGTATCAACAGGGGCGCATCACTTTTCGGCACGCCTGCTGCGTTTCGCGGCACGTCAAGGTGGGCGGTGTGGAACGCAGCGTGTCTCCGGAACAAAATCGGTGTGATGTTATGTTGCAGGCCCGAGATTGGCCGAACTT…	c4
22		138241436	INSDC	MVBN01000011.1	158352	160199	-	OOK65169.1	hypothetical protein	Mycobacterium kansasii	3469-11-01	MAVEQARVARPPASNIAVHTMGIHYRWKLPDIVRQQLQLAHNLREYLVSLQLAYDEDVKQIWSSYPEVAAAEAQLAKAEEHAQAASSTIKQVRITTRSKRVDPALTERLSAARAALKAARQLRRDAIAQVTDAAAQQRRDRTTRLTADQKTLYRRYCQQDDQLFWATFNYVMDQHKAAVWRIQQQRSRGKPARLRHHRFDGTGTLAVQLQRTAKMPPRTPLALANPAGRYRNVLHLPWVDPARWDEMSRAEQRRAGRVTVRMRCGSMAGQPQWVDMPVQAHRWLPPTADIIGATLTVTRIGADLRARLSITARTPCASTANRNDRPTLAMHLGWRASESGTVVAHWRADRPLEIPRRLAHVMVASAGGNAGRIIAPASIAARLERHAATASVRHLALKG…	615	CCATCGACCGCGGGCAGGCCCGCCACATGAAACGGGTCATACAGCATCGACGAGCCGTGCCCTTTGACCACCGTGCTACAGCCGGTGGCGCCGATCGCGGCGACGACGCTCACCGCGGCCGCTAACCCCGCCGCACGGCGAAGCCGACCTAACACCACACCGCCGGTCCACCACCACCCCACAACCCACCCCTTTTGTTGCAATGTCCTTGCCGGCGCGTGCAGTATGCGATACCAGCCCAAGTTCCTAGTCGGGTCGGCCGACCTCGAAATTGCCGTTGTTGTCCAAGAAGGTGACCGTGACCCGTCGAGCGGTGCCATCGACGCTGACCTGGCAGGTGAAACTGCTGCCCTGCTTCACCGTGACATTGGCGCCGTCGTTGCATTTCACGTCGGCCAC…	c2
23		138279637	RefSeq	NZ_LZYE01000167.1	2040	3926	+	WP_077272831.1	zinc ribbon domain-containing protein	Acidithiobacillus caldus	DX	MKPPTPTLRIAPQIQGQHVVYEYGARIDSTSEVAIDTEIRRARALYNEIVEVLRALHDAMQAFVLERAPQTARDLVAQIARYDARFREAKAQNDRAAMQEIANRRNEARKALSPQMQEVRKAHKDELIERFYRQIGTSSRTATYACRVRAVQGGLGPYTANQVLEAALRAWKQSMKNGHPPRFIRYSEKTQDTLTIQFPEAGGVAAEDLFTGKRRDVIVAYPQNGFRRRSYTRFRFRLGPATAECYAQGTLQVDREPPHGARVTLVRLIRKRVGPRYRYTLQFLLNLADPIRLEVANRRKPLVALHFGWSFDEAGRQIAGISDNGNATDAHILSLPPSIEADLTRAATIRSQRDIELAAVAQRLKTEWKLPSLPEGDALRSQWEEFCGMPAHRISSHRL…	628	AAGCGCAATGGCGGCGAGGATTCCGATGATGGCGATGACCATCATCAGCTCGATCAAGGTGAAGCCTTTTTCTGTTCGGCGTCTTCCCATACTCTCGTGAGATGCGCTTCTAACAAAACCTCTACGGTCGAACAATCCGCGCCTGCGTAACCAATTGCCGAACCCATTGAGGATCGCAGACAAGGTCACGGCTTCCAAAGGGATGAGGAAGAGGCCATCGCGAAAGCCCGCACCACCCACCCCGAAAAACCAATGGCTGGACCAGTTCGTTGCTGCACCCGCACCATACAGGTCCGGAATCCAGGTGTTGAGAAAGGCGAGCGGATAGACGGCTGGCCAGGGTAAACGATCTCCCTGTAGGAAAACCAGGAGAGGCCACAGGATCACACTTCCACTAAA…	c1
24	+	141572995	INSDC	MWBA01000034.1	15992	17755	-	OQA33728.1	hypothetical protein	Betaproteobacteria bacterium ADurb.Bin341		MIIVYRYGLLAPTLNGDKVAEQMSAAHRYYNKLVEIERKLRAEISEALKPHETPAAKEIRAKMAELHQERRAIAERLKAQDASESATIPEDELNGLRHRLAKIEEEREALSKSLGKANKPLYELPAVKESILALREQAKAQVREARAHCNVYWGTYQQIEAAIDQAKASSFSPDAPKYKAWSLDGRITVSAQGKECDIDGLTSCADTLAQLQLTPAPVPTSSGKERTQGNPLPRLRVRIGSNEKRGPVFAEWPIKYHRPLPPGSKIKLCTVNRRSIGTHIRWYVCFTIETSAAAPQAPTQARPVAVNLRWALARPEDPSRIIAADWHDGTTGGELIADEGAISQMEKSTSLQSIRDRELNSVKLIIKDLFNDLLKSLAATNRLELATEHKERLGHVHLC…	587	CATCCGCCCTGCTGTATCCCTGCGAGCAATACCGGACGGCACGCCGTCCGCTATCGCTCGCCCCCCTCTATTTACTGCTTTGCCCTCTTCACCGTTGGCCCTACCTTTCCCCGGTATGCCGCCATCCACGTTCACCCCTTCCTGCAAGCCAACCTCCGACGCCAACGCCGCTCAGATCGTGGGCGAGTGGATTACCTTCTGCCGGCTCAACCCGCACGGCGATGCCCCTCCCGTCGTCAGGATAGCCGCCAAACGCTTCGCAAGTGCTCGTGACTCCAACCTCTCCATTGAAGACCGCCGCGCCGTCGCCGCTGCCATGCGCGCCAAACGCTCCATCTCCCCCTACAAGTCCACATCCTCACGCCTCGCGTCCTTGCCACCTCTGTCCCTCCCAAAGGG…	c3
25	+	143200897	RefSeq	NZ_LDOS01000005.1	75628	77511	+	WP_081130164.1	hypothetical protein	Metallibacterium scheffleri	DKE6	MKLSPALPPTGDVLIYEYGARVDGDCLPAVGDQIAKARRLYNDLVAVIRGIVDEMRGFVLKHAGSEALALQARIDGLSEAFDAARAANDEDRMKQIAGERRALWAELGEQVKAVRKAHRAEIQELFLSRIGKKSTCDTYQMRCKAVGDGLGWATANQVLDAALQAFKTSFQRGQAPRFARGEEKIQDTLTLQFTAAGGVPVAALLSGDHSELSMVSSCGRRKYGSFSFRLGSASADTYANGTWQYHRPLPDGATVGLARLVRRSVGKDFKWALQLMVKRPATEPAMMEGRKPLVAVHFGWAGDASGRRVAGITDGADPGVARVLQLPVEVEDGIRRAAEFQSARDEARDVIMTTIKNIAWGDAVACLGESSQFMHGSEPWLRARLSEELSTIRRLPAQH…	627	TTTCCAACGCGGCAGAGCGGCGCCTTGCTGAGCTTGGGATACCGCTGCCGCACAAAGTGCTGGACGCACCTGCCGTTGAGTCGTTCTCGAGCGTACTTCTATCAGTTGATGCAGATGGCGAGCAATTGGTTGGCGCCGTCGCCACATGGGTGGATGGTGAAGGTATTGATCTACTTCCGTCCGATTGCCCGCACTGGCGCACTGATGATGGCGCTACGGTCATCAGAACCAGCAAAGGTCTTGCTCGTTTGACCAATCTCGATCCGTCATGCGATCCGACAGTCGTCGCCCAGGAACTTCGGAAACGCGGTGTGCGCGTCGTTCCTGCGACCGCACTGGACGACCCACAGGTGCCGCTGACCGGAGAGCGTGCAGCGAAGATAAGCAACAAAGTCGAAG…	c1
26	+	144112525	INSDC	CP045798.1	636718	638502	+	QNB45423.1	transposase	Thermanaerosceptrum fracticalcis	DRI-13	MSRLEARTRYLQAGQKRLGKIRKRGFFMETAATKNYLALSFGCLSPTRGEEYLLDQIKKKHDLWNKLVEKDREHREKVRQVMVFESETTKKIKELEEELNSLREEIKNQRKTKRTGKVDLTDQKARIEEIKPQLKQLKEKFKEERSFIFEARKQELAQLEKERWAVVKELGKGSGLYWCNLEDVVNSYDIGRKKAKAAGGEMRFHRWDGTGKVTVRFQKGLPVNEMFSCTNNLLQIDPVDKDAWYNPVRAIRRKKSRTRVRLRACSENKKPLFIELPVVLHREIPEDALIRTASVIREKVGMRYRYKLNLVLEILGENTNRILPALEGTAAIDLGWRTVKDGLRVACLVDDKGHSEELILDNDVLHEFNKIKDLQSIRDNLFNETKAKLMELLKTLELP…	594	GGTGACTTGTCGGGCAAATCCATCAGGACGGCCATACTGACCAACTGCCGGAATAAAATATCCTTTGGCGGATTATCCAACGAAGATGCCGAATATTTTGCCAAAGAGCTGGGCAAGGACTGGGAGATGAGGCGGGAGAACACCTACGCCGGGGACGTGTTGGCCGACTTTTTCCCCAAGACATACAGGGACACCGAAACCGAAAACTACCGGATCAGGCCGACGGACATCCAGGACGGGCTGCCCAGGTTCCATTTCATCCACAAGCTGACCAGGGAAGGGCATCCCTGCAAGCCGGGCATCGCTGTAGGGGCTTTTGTTCCGGACGATTGGCGGGAGCGGGCCCGGGAACTGACCAAAAAACAGGAAGCCTCAAAAAGCCGGGGCTTTTTTTCATTC…	c3	Protein expression was initiated from methionine at 28 aa position
27		146692643	RefSeq	NZ_MZZM01000045.1	52753	53814	+	WP_084954117.1	hypothetical protein	Mycobacterium simiae	MsiGto	MLLVELPVQQHRQLPADADITGARLTIRHTPAGPRATLNVSATVPDPDPRRTGPAVAVHLGWRRGADGIIAATWRSTRALNIPEEFCAVVVAETTRTGRLIVPATLIDGFARADQIRAQRGQATRALQLSLVTWLAEHGPIDDPRTPGGVLDAATVEHWRGVAKFHALARAWEIAPPADAKSIAALLLRWQRRDLKLRRGPDLGQRRHAIAARDDLYRRFAAMLASQAKTLVLDDLLLPELTAASVPRPRAAHKGIAAARSVVAPGRLRTLVTTAALREGCAVREVGRFGLSRIHGDGCGYENPADARYQAATVHCDGCGQDYDQDHAATALMLRRAGAIRHGARASTSIVGP	353	AAGAATTTTTCCGCAGCCCTCGTCGATGCCTGTAAAGACGATTCCGTTCTGCTGCGGCTCCTCGGCCGCGCGTGCCGCATCATCAATTACGCGACCGCTCAAAACCTGCAGCTGACTCCACTGTCTGTGACCACCATGACCAGTGAAACCGGCCTGTTGGTGGCCGGCGTGCCCGATATCGACCCAGTCGCCCCCGACCCGCTAACCGACGAGGAGCGCGCCGAACTCCTACATCTGCCCGCCAACCCTCGCTACGCAGAATCGGCACTGTTTATCGGATCGCTCGGCGATGGATCCTGGGGGTACTGGGGGCTGTGGCAGCCCATCTTGGGTTGCGTGACCACCATCGATCGCAACCAACTCGGGCCCCTAGCCCAACGATGGCATGAGCGCCTCCGT…	c2
28	+	159146104	INSDC	CP023152.1	133523	135379	+	ASX03509.1	hypothetical protein	Mycobacterium intracellulare subsp. chimaera	FLAC0070	MAPRDEPAPPGPSELEGAITVHTMGVHYRWKVPEVVRQQLRLAHSLREDLVTLQLAYDEDIKAIWSSYPAVAAVEAQVTETEAQAASANEALKAARAAAGGKRVDPDLTERLRAARTALKAARQARRDAIAKVRHEAAQRRRARGAQLAAEQKALYRTYCQQGDPTLFWATFNSVVDAHKAAVRRIQHQRAQGRPATLRHHRFDGTGTIAVQLQRTAGAPARTPALLADPLGRYVNVLHLPWVDPNQWAGMTRAEQRHAGRITVRMRCGSLGGEPQWIDLPVQAHRWLPEDADISGAKLTFTRVGADLRARLSITARIPRPAVPRRGDLPTLAIHLGWHAIETGIVVAHWRCDRPVVIPPELCDVIESTVEGVSGRIVAPGAIGARLARQADIASARDV…	618	CACACCCGTACAGCGTGAGCAAGGCGGGTGCATCCACCCGCACTCGCGCGGCGATGCGTCTTTCTAGCGACCTGATTATCTCGGTGACAGCGATGATTTCGTCCAACTCGTCCCGCGCGACCTCGGCCACCAATCCCGGCTGGGTCTCAAGCCAGCTGCGCAGGGCCTCTTGGTGTCGATTTTTGGTCAACCCGCGTGGTTGGGGAGCCTGCGATGGATCGAGTTCATGTACGCGCCACAACAGTCGATTGCTCAATGCCGTGCGGTGCGACACCAGGTCATCGTGGCGGTCCACAAGCAGCTTGAATTCACGCGAGATCGGGTCGTGGCTGGCCACCGGCAAGTCTGGTTCCCGCAAGACCGCCCGCGCCACCGACAACGCATCGATCGGATCTGACT…	c2
29	+	162240656	RefSeq	NZ_CP023670.1	40478	42247	-	WP_096876841.1	zinc ribbon domain-containing protein	Methylomonas koyamae	LM6	MIRTYKYSLKAPENFAEDCEDELRRMNDLWNRLIEIDRQRERSFKDLCRSTSAEYAAAQDEIEALREPIDNLYDAIRAERIATRSKEPSDELRARRDELLGRRKALWEICKAIQKAIPKESQAPINEVYKTNVKLARQQSGCFWGNYNAVIESFETAKSKAIKDGGRLHFKSFDGSGRFVNQIQGGMTVTELLAGSHSQAQLTNLVTTNKTKGRFAFTAFTGKDDAGKRFRRQLFSEINYHRPIPADGVIKAVEVVKVPHDGKQKYKWHACFTVALPEVDIKHPKRNIAGVNLGWRQFGGRLRVAVVVDDAGKKTEYFVPAELVSKFEAAETIQKAADDARNEMLSWLRTFYQDNRDEAPQEWRESIQGLLRNRPSVDAANHLMTIWRECVFAQEESRR…	589	CTGGTTGCTCACCTTTAATAAGAGAATAGACCAATCTCTTAGCACCTTCATAACCGTCGAATAACGAAACACATTCAAAAATTGGATCGCCATTATTAACACTCCCCACAAAACATTTCACCAGTCTTATTTGTAATGGGTGATAGTCTGTTTTCGCCCGTTCATTGGTTATCATGTAAGGACAGTACATTATTTGATAGCAAACTCCATTGACTGATATGGTTATAAAGGCCACACCAGGACCGGAGTAATATGGAAAGTGTTTTTCGTCTGGTAATAGGGGTATTTGAATCCATTAGTGTCTCGCAAAGTTAAATTGAAGTTTAAGGCCGGGGCGCTAGGCTTAAATTAAGTTAATCCCACTAGCACAAAGTACTCGTGATGGACAAATACGCAATG…	c4
30		164955595	RefSeq	NZ_BEWG01000081.1	88716	89651	-	WP_142389981.1	hypothetical protein	Mycobacterium sp. shizuoka-1	shizuoka-1	MPAVRSPQLLADPGGRYRNVLLLPWVDPQVWEGMSRAERRRAGRVMVRMRVGSLDGVPQWIDIPVQVHRWLPPDAGIGIARLTVSRTAARLSARLVITAHVPAAAAASGPAVAVHTGWRQTEGGTRVATWRSTEPIRVPASLGAVMTADATGTTGIIVVPPVISQRLERHAVTASARDESLNAVREELVAWLVEHGPVPYGDGELAADEVRRWRSPARFAALAIAWRDDPPPGDIAEVLEGWRVVDRKLWDAQEHGRRRALGFRDDLYRQVAATVCAQAGRLVVDDINVTAVAAAGAALSAASEKSPLTAI	311	CACCGACAAAACTCACCATCACACACTGTTCACCTGGCCCGATTCCCCCGACGACTCAAGCCGCCGGTCCCCTCGGGCCGCACCGATGGAACCGGGACGCTGACGGTGCAGCTGCAGCGTGTCGGTGGGATGCCGGCTGTGCGCTCTCCGCAGTTGTTGGCTGATCCCGGCGGCCGGTACCGCAATGTGTTGTTATTGCCGTGGGTGGATCCCCAAGTGTGGGAAGGCATGTCGCGGGCTGAGCGGCGACGGGCCGGGCGGGTGATGGTGCGGATGCGCGTCGGCAGCCTCGACGGGGTGCCGCAGTGGATCGATATACCGGTTCAGGTGCATCGCTGGCTTCCCCCGGATGCCGGCATCGGTATCGCCCGGCTGACTGTGTCGCGCACGGCGGCGCGG…	c2
31	+	167400534	INSDC	PBSX01000003.1	16758	18485	+	MBQ65357.1	hypothetical protein	Marinovum sp.		MGYLPXSVIGKGGELHRANNLWNTLVALHRESRENWDDARRAASIHYSEKMDEFDTLQRSITLQKKALRQARMEDGSKTGETPRVKSEYAALKRLFQESKNLSADLKPLRKDADGKIDKKALKEAYRNKCKQAVSVKNCGIYRRTADQIHANFRTARDKAFKDNATMRFHPFDGTGYFQFRCGRRDSKTDGITVDEFMTASFRGFMGFAVQGIDNSKKKPRIRVKAVLTGGATKANKVFHDFDWIYHRPLPPDCQIQNGKILRTRVGDKFKYDLVLTINVPVSEVIPPSKLNGTIGIDIGFRRSGDTVLVATVMTDDAVQPPLEVKAPLKMVSALEHVIDLQSELDDAATDLGKAITPLLLANPLPDDHPKFKLWQSVAKRPSFVTLSYEKAYKFALWL…	575	GGCAACTTTGAAGACTATGAAGAAGATAAAAAGCGCCGTCTTGGGGCCGATGCGCTTGAGCCCAAACGGATTAAGCACAAAAAATTCACCCGCTAGGGGTGGGCTGTGGCCTTAAGAGAGCAAATCACCCGCGGCTCTGACATCNGCGGCCATGCCCTCAAGCACTGAACCAGTTCCATCCAGCACGCCTTTGGTGGTNCCGCAGGCCCCCAGCGTTGCCATAAGNGCTAGGATCACANAAAATCGCAGNGTGCGCATTGATCAATACCTATGTNTTTTNGGCTCGNAAANGAGCGACTGATTTANNAGCTNGACTATACCTGTGCGCGGCCCGCTTTNGCAAACCTAAATCTCATTTGAAAATATCNGCGTTGCTGAACTCTGACATCACGATGCCGG…	c4
32		180074626	INSDC	OKRD01000021.1	3684	5636	-	SPE20750.1	transposase	Burkholderiales bacterium	Peat soil MAG SbB1	MTRSVTTTNPAQSAAATVDASRSAISIPKYCDASIASYEYGARLDEECLALAWDQIAKARELYNKVVERIREIVGEMQAYVIAQGGPAAAELQSQIDACNRRFGMAKTCNDDRALREIALERRGRWKDFARLLASVRKDHMEILKSRFYARIGRNAGTDTYRLRAEAVAQGLGWATANAVLDNALRAYSESIAKGRPPRFSIGADKTHDTLTLQFTAAGGVSAADILSGRHSEIALVPTDGVGRRKYGQLRFRLGPAVARTDATGTFQYHRPLPEAAHVALARLVRRRIGFDAGWTIQLLVKRPPATMVVPGARKPLAAVHFGWATDTSGRKVAGLATGADPGCARLVQLPPSVEEDLQRASALQAARDAARDQLVVRLKDLTCGAVPEVAQAEFLALV…	650	CCCTCATCCCCGAACTCAGACGATGGCGGATGCGGCAAAAGCAGGCGGTCAAAACCGGAGCGCCACGCGGACCCTGCCCGGTGGCGCGGTATCCGCGCAACCGTCGGCGGGCAAGACCTCGGGGCCAGGAACCGATGGAACTATGGCTCGATAAGGCGGCCGCTCACCGCCTTGACTACCGCCTGCGTACGGGTTGCCACGCCGAGTTTGGCGCGGGCATTGTCCATGTGAAAGTCGACCGTGCGCTTACTCAGCCCAAGAATCGTCGCAATTTCGTCCGACGTCTTGCCCCGCGCCGACCAGGTCAGCACTTCAATCTCGCGCTCGCTCAACTCGATCGTTCGCGGCCATACTTCCATGCGGGCAACGCGGACCAAGCGAGCATTGATGATCGTGGCG…	c1
33		182673510	RefSeq	NZ_PVZM01000014.1	71698	73287	-	WP_106353755.1	zinc ribbon domain-containing protein	Paraburkholderia insulsa	LMG 28183	MMKTYVFGLLPPDKPDLVATHLAERARVWNRLVELHEASHDAFMSTLGAQHPDVGAAQQQYEEARQALADHRRNPGAGGVPAPEIEFVLKRAVQQRYAAITQALKPLKDIVRYLTHAANAQFLKEANQITGASFLWWPNRNLLMQEVIRARQQALRRGGKLRRRMDLETGVLAIPFPSPVPASHLTGRCPNLTIEGDGRKRTLRFTIATLGKKRDDKVLASFPMVMHRQLPPDAMIKLARLVTTRVGVSLKYEIHLVVDMGMPLLPKQGELTAAINMGWRITETGLRVAAIRFSDGSEEVLELPAEWMLRFDYMEDLEAGVRRAAAADMPLILPELEQAPAKLRCSVERITARPGSALGVRALGELWAREAPLPPHLQAWYHGHRRKFDEAVNLRKHLL…	529	CCGGGCACGTTCGACCCTGCAGCTGTGGAAGTTACTTCCCACGATGACGAAGCGTCGGCGGCACTCGTCAAGGCACTTCGTATCGGGTTCCACCAATGCGACACGCGCCGCGGCAGCGACTATTGCATGCGTCGTTTGACGTGGCTTGCCGCTGCACTCTTCCAGGAGGCGTATCCGGGACGTGAGATCGAGGTCTTTGTGCTGGCGGATGACGCGGAAACGCCCGCGTCGCTCGTCGAGCCGATCAATGTGCGCCGTATTCCGCAGGCAGAAAGCGCGCTCGTTTGACCGCTGGTTACTGTCAGGAACTGCATGACACGCGCCGGCTCATGCCAACCCACCGACCCTGTCTTGACGAATGCGTCCAGGCAGGGTTTTTTTCTGGCGCGCATACCGTCA…	c4
34	+	187462758	INSDC	PQAF01000003.1	133350	135164	-	PWB44639.1	hypothetical protein	Rhodocyclales bacterium		METLIYEYGCRLDAECLPDVSRQFDLAHRLYNDCVAAIRAARDEAEAVLRAAHPDYACACAHVDALDAEFKAAKADNDEEGMKRVRAMEREAWAACRPLRAQAKREAGDKLRQVYGRIGKNSGQELHRLAEAAKCEGLYWNTADETLAAVLQAWDKVKGSGGQVQFRRRSERTQDHISVRFTAAGGVSAGDVLAGYHSLVSLGEPGFRADRPDAKAYPGFRFSLGNKLHARGWWQNHRSFPEGARVTTVRLVRKRIGPDVRWALQFQLAVEEEHVPKINGIPKKRAPLAALHFGWSMSDDGLRRIAATCDSGDAAAAQFIDLPYDIQEDFARAKAVQSRRDTLRDEFVNLALKGDNIAMQGWMEDCIERLHMLRRLPVQHIAPSRLCHLNGMLRDSGTP…	604	AGCACGTCGCCGACATCGAATGTGTCGCTTTGCTGGGCCGGCGCTGCGCCAGGATCGGACGGGGCGCCTGCATCACCTGCACCACCAGGCTTACCCATGTCGGCGATCTTCCCGCCGACATAGCCTGTGCCGTGCATGGCAAAGCCCATCGGCCCACCAGTCAGCATGCCCTCGGCGATGGCGCCGCCGGGGTCGAACTCCTGCGTCGGATCGGCCTGCACCTTGGCACGGTGGGCGGCGTACTCCTCGCCCGGGTTCTGCGTCCCCTCCTCGATGGCTTCCTTGGCCGTGCCCTTCCAGACTTCCTTGCCGGTGGTGCGGCCGGTCGCCACCGTCTTGCCCATGGCTTCCGCCGAGCCGGTGATCTTGTTCATAAGTCCGGTCCAGAGCCCGGCGGCC…	c1
35		192631058	INSDC	QGUG01000600.1	420	2015	+	PZM90038.1	transposase	Actinobacteria bacterium		MPRTDRARIMRAYAYGADAPVSGWDEVQRQHRLRTTYWNALVEIDHWAREQREAILAPHAVGETDTERREARRLAARTPEVRDQLRTVDQAVTERVRLARQAAAANGLYWPNYLDVEASWRVARQGRNPLRFHRYVPHEGAIAFPTTNGMPVAALFAGDSRVQIDPVPPDTWDSRRQRRRQQRTILRIRVGSQGRAPLWCEVPIYLHRPLPPEGIHRVTYLTWRRVASRLRFQVSIVVELPVPAAHLADPAEGPLVAVDLCWRRLPDGGIRVGYWRGEDGEGGEIALPARWVAAMAQCDRIRGYRDSDDLTPEGGLEQLRARLSAWVDAQDPDTLPEWLRYARREWGRWRSHGRFAALALRWRGERFAGDEDGYTLIEAWRQRDKHLWEYEANQRDELL…	531	GGGATTCGTCGGGGCACGATCACCTGCGAGCGGTGCGGCGCCGTCGTCCCGCGCACGGGCACACGCCAGCGGCTGTGCCCCGACTGCCGCCGGGAGCATGAGCGCGCCTACCAGCGGGAGTGGAAGCGCGCCAAGGAGTACACCCCGGCCCACGCCCGACGGACCGACGACGGCTGGGAGGTCACGTGCCGCCGCTGTGGGGCGACGTTCCGCCCGCCGAGCCTGCGCTACCAGTACTGTGAGACGTGCCGCCCCATCGTGCGGCGTGAATGGGTGCGGGAGAGCAAGCGCCGCGCGCGCCAGCGGCGGCAACACGGCGAGCAGCCCTAGGCCGAGCGCGCCCTGTGGGTACGGCTCATCCGCAGTGAGCTGACCGGTGCTGGCCTCTGGCCGTGGGAC…	c3
36	+	192658425	INSDC	QGUH01000670.1	468	2207	+	PZN20932.1	hypothetical protein	Proteobacteria bacterium		MIRIYGYTLLPPTLNAQLVEEQMRAGHRYRNTLVEIERERRERVAAVLSGHVDTEPLAAEIATLSEERERLRLQIKASRAATRSRSEAAEDRARVRDLGARIKDLREQLRAAKAAIASDPEIQAKLAEIEQWSRERVKEERARCGVYWGTYLLAEAAADQARKSKTPPRFARWTGEGRIGVQLQGGIAVDELTTDTQLQIHECEDPRTGRRAGSRRLLRMRIGSDGRAPIWAEWQMIMHRALPDGARIKAATVQRRRRDCRRWDWRVQILVDIPDGWARPAPDAGAVALNLGWARVDGGIRAGYVRGSDGTTHEILVPRSIVDRIEKSESIRSIRDRHLNEMRPRLIESIGAIAGPPQEIVERCEHMHAWRSPARFAALARWWRDHRFDGDAEAYEMLE…	579	GTCCGGACGAGGGGTGCCGGATCGGGCCGGCGGTCGAGCGGATCACACTGCGCAAGATCACGAGCGTGATCGAGTGTTCCCCGGAAGCGGTCAAGCGCTGGGAGGCGGCTCCGTGGGCTCGGTGAGCGACGGCTACGGCGACGGCCACGGCTACGGCGACGGCTACGTCGACGGTTCCGGCTACGGCGACGGCATCGGCTACGGCTACGGCGACGGTTCCGGCCGCGGCTACGGGTACGGCTACGGCGACGGCGACGTCGACGGTTCCGGCTACGGCTACGGCGACGGCTACTGGATCGCCGTGCTCGGTCAGCACCCAGCCGCGCACGGGAGAAGCCATGCCACGACCGACGAAGAAACCTAACCGCGCAGGTCCGCGTGACGCCCGACGAGCGCCGG…	c3
37		203534686	INSDC	DMJP01000274.1	1791	3107	+	HAK38402.1	hypothetical protein	Nitrospina sp.		MKAGTKDASHPLIKEANEKIQALQVKRREFWAPLKEARTRADKIIDKKKLNNAFRIALNEAQQVKNTDGLNAVTANLTADYFRTARDRTFKDPRAKLQFHRFDGTGVFFFRFRRKGLNTDGVAFSELFARDEDDKRPFVFLGTDETRKKPRLRLRIKVAGGQKESSREYAHFDLILHRPVPEEAQVQNGKLVRTRVGDKFSHTVNLTVREPDVSGVKLSKKAIGIDIGFRKAGKEKIRAAAMASSDPKDPVEYIDVSETFLKRIEHIDALRSRMDEKATRLGEIIKPLLKKGAVLPEDHKQYRFVKSIASTPPNVTLSFEKAYKLGSWMVKYGKGELPAEVEQEAVKWWKENSRVYRESHNLRRKAYLERKALYRDIAANLIKKRQPIGVEMINLSVFA…	439	TCTTCATTGTTTTGGTTTCCAGTTCCCTATTGAATGGGAATATTTTTTTCCTCGCGGCATTTTTTTCTCTCAGCTAATGTTTTCTCGTCTGGCGCGACAGAGGCACCAAACCCACCTAGTGGGCCTTGTTTGACAATATGCTCACAGTTGGCGACCTTATACTCCCAATTAATGTCATACCAAAGTCTATGACCATGCTTTTCATTAACCCACTTCCATTGTCTTTTATGCGACAGGAGAGAATCTCTCGATATGTTTCCTTTATCTCGGGATTGGCCTATTAAAGATATGTATTTCTTGACAGATTTTGCCCCTCGACGAAAGGAATGTGCAAAGAATGCTCCTCTTGCTGACTCTGCTAGATCGGGCCTTAAATCGTGAAACAGTTTTGTGTTTATT…	c4
38		213224016	INSDC	QMMG01000217.1	1619	3376	+	RLB65745.1	transposase	Deltaproteobacteria bacterium		MARIDEFKRFVIRQYGLLEPLNWDQDCAEHLYLKNKFWNTLVEIERDHRTAYRIVIDADEAVAEMNLKIQDIKDYIFAQDEQRKEARKQHRSKKGSHTKAFDEKMKELKGQVRELSPQAKELRQKVRDQAKEALGQLEQQRKEAVKKAYQDSGLWWSNYNDVIDRYNTARVRAMKTGTELKFHRFDGSGGFRCQIQGGMTVEELLSGRYNIAQIRMVDQGCFAELRGGLERKSKQSYGSRNYKRGYGVLSITVYTDKDEGGKHRRRMLDFAIILHRPLPVEATLKELRVVRKRIGTDFRWDVTFTFTEKAAPIVHTHPEKFCGIKLGWKAVKGGLRVATIFDGESKPSHIVMPQVIVDKLIYVEGLRARIDTMTNENYEWLLKQVNEEAPKSLAEVFES…	585	GCCCCACCTTTTTTGATTGACCACAATTTGGTTGACGTATCGGTAGAAAGTTTGTGCGACGGTATGATGCTTTATGAAAAGAGGCCTGCTAAGCGTCTTGATGGTTCTGTCGCAGAAGGACTTTATAACGCCTGGATCATTTTCAATAATCCCAAGCAGTATAACGCTTATACAACGGATATGCTCAAGGGTTTTACGGTGGCTTTGCGCAGAGCGGCTCTTGACCGCTCAGTGAATGCTGTTGTGCTTACCGGGGCTGGTGACAAAGCCTTTTGTACCGGGGGCAATACGAAGGAGTACGCTGAGTATTATGCTGGAAACCATCAAGAATACAGACAGTATTTGCGTATCTTCATGGATATGCTTTCGGCACTTCTGGTCTGTGATAAGCCGGTTATT…	c4
39	+	219331349	INSDC	RKRE01000001.1	402955	404733	-	RPF49604.1	putative transposase-like DNA-binding protein	Thermodesulfitimonas autotrophica	DSM 102936	MPFGLKSEGVVRVYEYGCLAPVSGEEAIVGVLRARSDLWNKLIETERELDRKRREVYARASELASLGVLEKEIEFVSNLIGSLREEIKRERKLHRQGSVALSARMLEDLNRFKGCLARLKAQYKEARKGALDGVREELEQLEEERRQAVQRVDDEFKRVLWWPNRDEERVEYENARKRLVRSRSEGQKAELRFHRFDGTGKATVRLRERGSAGPWGMPVGNIFIPNSVCWMRPVPPEAWTSPVRAERRRKARTVLHFRVGTDADGNPVWAVLPMVMHRPLPEGGVVRQVSVVRERVGRHFRYKAVFTVQLFPNAIKEEPLLDGVVAVDVGWRRVESGIRVAVWLDDHGNHGEVIIPDRLYREFLRLKELQSLRDTHFNEAKKILVEFLKKAQGMPEWLL…	592	CTTCATGTTGCCCCGGTATATAACCGAAGGGGGAGCCCCCGGTAGCGAGGGGACTATGGTCGTCGAGGCCACGGGCTACACCGCAGGTTACGAGTCCACCGGGAAGAGACCGGGGGACCCCGGCTACGGGATAACCGCGACCGGGACCCGCGCGCACCACGGCACCGTGGCGGTCGACCCCTCCGTGATCCCCCTGGGGACGAAGATGTACATTCCCGGCTACGGTTACGGGGTCGCCGAGGACACCGGGGGAGCCATAAAGGGCAACCGGATCGACCTCTTCTTCGACGACGTGGACGAGGCCCTCCAGTGGGGCAGGAGGACCGTCACCGTCAGGCTCTTCGGGAAGGGCAAAAAGAGCAACAACCCTGCGATCTTCGCCTGGGGCGAGAGCGACAC…	c3
40		226482771	INSDC	QNYG01000348.1	2033	3736	+	RUM41299.1	hypothetical protein	Desulfocapsa sp.		MSELRTTTVRKYGCLPPLDWDEGSSNQLWLQNRFWNRLVEIEREHKETFFAITAEDSEVDRLDKEISALKARKVELISQKKKLKQKARQRVKTPEIDADIKVLTAKIKELVPQVKTARKAARERLKPKLQELEVNRKAAVKSARQEYAAAGLFWGNYNEIVNRYQRARQRAIKSGGELHFKRFDGTGMITQQLQGGRTAEQIFDTDDSQFAIILTDPTDYQEGDVCGRRHAGHRFALRIKTYGRGKSYKIVTLPLIMHRPLPDDCIVKEVRLNKRRVADQEQWTVVLTCSIPKPDLPEPTGAVTSVNFGWRQEEDGSLRVATIMRPGQPHFHIYCPAEIKQKIERVYEVRSIRDHSLNAVVSILKNMDWTEAPEDMKDVVARFRRTPKPSPASVVRVIN…	567	CCAACGAAATGGAAGCCCTGGACGGGCGCGCGCCTTCCAAACTTGAGCTTGCCAGGGCCGCTGATTGTAACCCGGCTACGGTTACTCGCGCCCTGCAAAACCGCGCTAAAATCGCAGGCGAAATTGCCGCCATGTAATTTTCGCCACCATATAATTTTGGGAGCTGCCTGCGGGGCGGCTCCTTTTTTTGACCAATCAAAGGTTAACAAAATGTTGCGTCTTCCCGATCTCACGGAAATCAAAACCGACTGCCTCATTATCATGGGCGCCGCCATAGAGGCCGAAATTACGGCCACACAGGCCGACTTGCAGAGCCTTGCGAACAACCCAACCCAAGCAAGCTTGATTGCGCGGCAGGCGCTTGATTTCGGGCTTCAAGAAATGTCACGCAAGCATAAT…	c4
41		226485322	INSDC	QNYG01000184.1	260	2038	-	RUM44025.1	hypothetical protein	Desulfocapsa sp.		MAISTYQFGVRIDKDSETLAWEQIKLARRLYNEIIAIQRQAYCDAQDFVYSKLDSEGKNIFDGIKKKNDEVREHKANFDDANMKVAIEDRSKMWKALSPLLKKARKEHRAEITEKFWSRLKTSASSEIGLLGKFYINQEGLGWATASDIIKRTSIAWSKSMTKGKPPQFSKASETIQDSLTLQFTAKGGCPFDAIKKQKSGFLKIHDYVVGRQYGEFSFRLGLAKNNNYANGTIQMHREPPKGSSVKIARLICRKVANKETWKLQLVLDFPDAEITDQSKRKPLVVVHMGWNMDVSGRRIAGITDESDSSCAEILQLPQSVEDDIKRADAIKSKRDKKRDEIVARIKKEIPDIYDEDINEELDRIKHLPVQHVAISRLHRFIQSCIYADIKLPDWLIVW…	592	ACCCGTCTGTCTCATCGCGCAAAGGGTTTAATTGTATGCCCGGCTGAAACCCAATTTGTCTTACAAATGCAACTGTCATTTTGTCTTACTCCTTGTTATCAGTGTCATCAGGGTTATCAGATGACTCTGATAAAGCCCTGTCTATATTTTCACGCAACCATGACTCTGTGTTTGTGCTTCGTGTACTTACTCCGAAAGCATTAGCAAGTTGAAATAATTGATCATTATCTAACCCTTCTGGATCATTTTCATAGGCTGTTCTTAGTGTTACGAAATCACCAACCAAGCTTGGGGCTTTGCTTTCATCGGTATAAGTATCAGAAATAACGACTGCTTCACTCCATCCATTGAGTTCCGCCAGCGACTCAATATCGGAAAAAAAGCGCACGAACGAACCAT…	c1
42	+	252641728	INSDC	VBAH01000059.1	139311	141197	-	TMJ00921.1	hypothetical protein	Alphaproteobacteria bacterium		MSEQLDDTPEQPNEVEETKKRKQRNKGKHPARIWSVFSRYLVSGREHFDKQVLLAHRFRNKLVELELQRRAAANVVIAQASSELQPLIDALAAAEQVLEVSLQELKAVRAKHRRRAESAAQRDAVTNARTARNQASKALSKARKDAFASEAAQVGLWLAEEHHFQAVLAARHAFINDGLYWPTATDVQDRARAMRKGAPPVFRRFGGAEQAGRIAVQIQKSTDKSQSEGGITFEEAFSCSHGFFRLEKKPGRDPLPEIADQPDYKSKRQQLLTYARAWLRVGSEGKGARAKPCWVVADVLLTRQAPKTARIVQVYLDHSVIGDRERWRLSLVLTNQEGWPKPNRASGCMVGIDLGWRLLDTGELRVAYACGADGQHHELRLPASLVKVWRRPDRIQQER…	628	AGGGCTTTCGTGATCTGTGGCGCTGCTCAGAGGTCCGAGAGATCGTCGGCTCCTTACGGCGTAGCAACAAGAAGTTGACGGGCTATCTCGACGACCTGGATGCGCGCGAGAAGAAACGCGAGGTCCGACGCGTGCTGGCCGAGGCCCTGGATACGGACGAGGAGCTGACGAACTACTAGTCCGTTTCAGCCTGCAACATATGTCACAATGAACACTGCAACTTGCACAAAGGTTAGCAGCAATGGCATTCTACGTGAAGAGCAACGATTCAGACATGATTGACGATGGCTGGACGATCGAGGACGAAGACGGCGTGGTGCTCGCGCATGTCGAGACCGAGGGCATGGCCGATGTGTTGTTGACCTACCTACTGGGTCAGGCGGTCCCGCCCGGCGGTTG…	c3
43		260204841	RefSeq	NZ_NTFV01000023.1	6256	8028	-	WP_142383290.1	hypothetical protein	Mycobacterium intracellulare subsp. chimaera	WCHMC000032	MGAHYRWQAPDILRQQLRLAHDLREDLVSLQLAYDEDIKTIWSSYPSVATAEVQVASAEERVESAAAAMKAARITARGKLADSPLAQQLREAKAALRTARQLRRNAITNVKDAAAQRRRDRSAQLATEQKSLYRRYCQSPTGHQLFWATFNYIVDQHKVAVRRIQQQRAQHKPATLRHHRFDGTGTIAVQLQRTAGRPPRTPLVVADPTGRYHNVLCMPWIRPQQWEDMSRAEKRRAGRITVRLRCGSIDSQPQWIDVPVQAHRWLPAEADIVGAKLTLARVGADLRAQLSITARIPDPIVAQHSDRPTVAIHLGWQACDSGTVVAHWRATKPLTIPRQLAHVIVPISDGVSGRIIAPALIATRLQRLSHTASTRDLALDSIRGKLTDWLDEHGPIPHP…	590	TTTGGCAGATCTTCCAGCCATCTTCGAGTTTGAGCGGCAGACTCACCGCGCGGGCCCCCAGGGCTTCATTAGAGGAGTTCATGGCCGCGGTAGCGGTATCACCGTTGATCTTGACCGAGGTGATGACGATGTGGGTCAGACCCGACTCCGCGCGGCCTTTCTTGACGTAATTCATGACCGGCCCAGTGAATTTCGCCCGCATCGCCGAGCACATCAGCTCGGTATAGGCGGTCCAATTCTGGGTGTTATAAGCGTCCTGAAATGCGGTGACAGTCTGGCGGATCTGGTCTTCGTCCGAGGGTGGGGAAGGAGCCACCACTGCTGGAGTGGGGGAGCCGGTCGGGCTTGGTGTTGCCGACGACGAGGCGCCCGGCTGCGGTCCGGCGGCGTGGCCGCCGG…	c2
44		266394305	RefSeq	NZ_CP015268.1	59543	61153	+	WP_145958897.1	transposase	Mycobacterium intracellulare subsp. chimaera	ZUERICH-2	MAAAEERVESAAAALKAARIAARDKLVDSPLAQQLCDARAALRSARQLRRDAIAEVKDAAAQRRRDRGAQLAADQKSLYRRYCQSPTGDQLFWATFNYIVDQHKVAVRRIQQQRAQHKPATLRHHRFDGTGTIAVQLQRTAGRPPRTPLVVADPAGRYHNVLHMPWIRPQQWAEMTRAEKRRAGRVTVRLRCGSIGRQPQWIDVPVQAHRWLPAEADIVGAQLTVTRVGADLRARLSITARIPHAVATERSERPVVAIHLGWQASEGGTVVAHWRATEPITIPRRLAHVIVPVTEGVSGRIIAPAVIAARLQRHSHTASTRDLALDSIRSKLTDWLDEHGPIPHPGRPDEQLTAAAVAQWRSPARFAALALHWRDSGTEMATQLEAWRRSDRLRWQQQG…	536	GCCATCGCCCGGGCACGTAGGTCGGCGTTTTCGGCTCGCAGGGCCGCAATTTCGCCGTGCTCTGGTCTTGCGGCCGGCGCTCGCCCCTGCGTCTGGAGTAGAGGTTGGTCTGTGTAGACGAACCACTGGCGGCGCTTATGAGCGAGCGAGGCGCCGCCCTCAAGCTCGCCCGACTCAATCATCCGCCGCACGGTGCGAACATCGCGGCCCAGCATCCGGGCCGCTTGCGGGACGCCGGTGATGGGCCTGCCGCGCTGCGGATGACCTCCCATCACCATGAAGCGAGTCCTTCCAGCGACGCACCTGCAACGGCCTTAGTGTACTCCCGTGCACGTCGCCACACATTGCCGTTAATCTGCTGGAATGCCCTTATCAAGTACATGCCGATAGCCCGACACT…	c2
45		266816536	RefSeq	NZ_PUEJ01000011.1	84465	85922	-	WP_146127018.1	hypothetical protein	Labrys okinawensis	RP1T	MRRANQFWNRLVEIEHKYIETYRSLINENPKILAAQNQIDALIKFRKKLETETKSAHDIHTVAVAKEQIQGVAERINILSIEIKSMRILEKKNNKNNIEINEINRKEAVRLIRKDSGVWWQTAEVAYLRYLDNRQRAMKGGTELRFRSLDADNIQIVNRNRRDLSLDEIFEGKGEFSLTPLPPNAFTHKSKGERRRLQRTQLTLCVYSRRRQPRLVTWPMQMHRPIPDNCTIKYVTVTRKKVGPRTEWKATFTCYCDPEPVLVTSPNATATVTFEPHYFGDCLRVGQVTSSTGDSEWITLPRRELTRFDYVGELIVAQCGARSDLRTALANLEWNNAPEHLQSLWAQIRDAPVSSRWLQRLIQAWPKNDWQDDRRVKFEERFRRDLRNWREITGLRLRL…	485	GGTGAGTGCCGCGTTGGGCTATCTTGACCCTGTGGCCGGCGCCTTTCTCCAGGAGGCGATCGATCTTGCCGTCGTTCTCAACGCCCTACGGGCCTTGCGCCCGGCGTCGCCACCCGCGAACCAGCCGGCATGACCAACCCATCTCCGCATGGAGCAGATCGGCGATCCATTCTTCCGAGATATCGATCTGAAAACGGGATTATCTCGGCGCAGAATGGCCGCCACGCCTGAGCTGCTCTGCCAATCGGTCCAGGAAAGGCCGCTGAGCGGGCAGGATCTTGCCACGCGCCTCCGCCATCGCGAACCACTGTGCCTTGTCCACTTCGGGAAATTCCTGGATGCGCCGGCTGCGAGGCGGCCACTCCATCTCGAACATATTGCTGCGCAGCTCATGGGGAT…	c4
46		267618266	RefSeq	NZ_CP042823.1	1927988	1929640	+	WP_147910866.1	hypothetical protein	Methylobacterium sp. WL1	WL1	MIEEYENQTILDQKQIVIRRYGLLDPLDWDSDCDHEIERSNKLWNILVGIHEECAQKYYDLILKDEALNTAKSNYEKLQQNRASFTAVSEAKKQLAVTQKEVTKRMASELRDLELARREAVKVARQNSGVWWGNYNPLVRAFEKARSAALRGGHAMRRRAPGGNSRITNTLQGGADVEHLFDGSLSQVMIRSPSGRAWSAESRGERRRLQRTRLTATVFVQAGERRSVTWPMVMHRPIPDDCRVKEVIITRRRVGERWKWAVSFLCTRVMGSPPTPPAGAKPIAVDFGWRRIPDGLRVATVSSVDGQPRFVVLQRDLLDAFAFADELRDRVQTSGRVGLELLQTTDATLFEEPYQNLLIALQSRQEGRFTALREFCRGPFFTEQSRDAIGAEIATWRKE…	550	CGCGCGCGGACGCGAAGGCGCTTCCGTCATCGACGACCGCGCGCAAGGCCGTGGCCGTCATCGGCCCGACGCCTGGGATCGACACCAGGCGACGTGCCGCCTCGTCGGCGCGGGCATGCGCCACGAACTCTCGGTCGAGCGCTTCGAACGGCCGTCGAGGCTCGCCCACTCCTCACGGATCTCGGCGACGAGAGCTTGGATACGCGCGCCAATCTGCGCCTGGGGATCCGTCACGAGAATGCCGACCGCCGTCTCGAACTTGCGGCGGCCTTCGCCGATTGGGCTAATCCATATGATTCCGACACGAAAAAGCCCGGCTCTGAGGCCGGGCTTGCTAGGTACGTGAAGCACGAGAGGCTGATCGGCACCGGGGTTCGAGGCCCCGGTGCTCGTTGCTTA…	c4
47	+	267658874	RefSeq	NZ_VPFL01000001.1	4828	6633	+	WP_147798139.1	hypothetical protein	Pelomicrobium methylotrophicum	SM250	MKNIAVQTNKAATESAVTVFRYGLLAPINWGRDVEDELYRMNALWNKLVEIERANRERYREIISTSPALSEVSERIEALHREREDLIAERKRRRASARSKSKADTADLDERIKAIKAELAPLYEQRKSLAAEAREQQKPLLDALEAERREAVKAARQSSGCFWPNYNAVIASYEIARKRAMKTGADLRFRRFSREGRLVNQIQGGMSVEDLFSCRHSQVGIRLGGQSRGRQTGTLYVTAYTGRDESGRRIRRNVEFPIILHRPFPKDAVIKEVAVNIRRRSPSVVSGQTETDDGRIIEYGEAEYSVAFTCQTPAPEKSAGSSAAGINIGWKRVSGGLRVATAAFHDGTFEHLILPDEWVKKYERVQALRSGIDDADNEMHAALRQALQGMPLWERDGPM…	601	CACAAATCGGCCAGCGTCTCAAATACGGGGTGGCGGCATGATCGCCATCTCCGTCCTATTCGCGCTCGCTGGCCTGTTCGCCGTCGGCGCCGTCATCGCCCAAGAGTACGAGCGCAAGCGCAAACCAATCGAACGCGGACAGGTGCCGCCTCGATTGGAACCGGGGCGCTTACCCAGCGTCGTAGAGCTTTCGAACCACGGCGCACACCTGCTTGCAGAAGTGGACCGCAAGCGGCAAGCCTCCGAGGAAGCGATCCGCAAACACAAAGCCATTCTGGAAGAGTTGACGGTCGAGGAAGCCAAGATCAGGTCTGGAATCGAAGGGGAGTCCAGATTGGATGATTTTCTTCGCAGATGCTTCGACGACGGATGGACGATCATTGCCGGCTACCGTGCCCA…	c4
48		267786934	INSDC	SSEM01000272.1	6374	8218	-	TXH51828.1	hypothetical protein	Desulfurellales bacterium		MIRSYEYGARTPENQEVILKILDKANRYRNRLAKIEQQRREKTDAVMLEFCPELMSVESERDKLTTKIDELVDQVKGRSTKARKKVPMSREERESLKSMKAERKVLNDRRKELRAVLFAETSELTHRINAIGEWAKEECRQARATCDLYWGTYLLIEGDAEAFRKGPPPRLRRFEGRGRIGVQIQNGLSWDAMCAGEDTRLRLIADGVPPPDAPPRLSAKGVPLPKQKAKRAAMNYTLWMRIGSQDKGKPMWAKIPCIIHRQPPEGTMVKWATLHRNVVGGVHQWRVVFSLENHASAWTKRDVAYGGAVGIDIGYRVLPSGRQRVAIAVGSDGREHSLVLDKGMVDEFDKVKRIQSHRDELFNEAKAWILEYMNEHGEDPWLKSKLEHLDKWKSKRRLQ…	614	GCACGTCTTCAATCTCTTCGGCGAACTGCCACACCAGTTGCTGCTCGTAGCTGAGGACCATGCAGCGATGATTCGGCGAGCGGTCAAGCCACTTCCGAAACTTCAGCGCCGTGGCAATTGTCTTGCCGAGGCCCGTAGCCAGTCGCGTGAGGACACCGCGGCAACCCTCATCCCACAGACGAAAACTTTCGGCAACGTCGGTGCGCTGGTAATCGCGGGGGAGAATCGTTCCCACGCGCATCGCTTCCGGCGACTCGAACAGATTCTTCTGTGTCATGCACACGCCTTTCGTTGCCGTGGACCACGGCACGGGTTCAGTCACGTCCCGCTAAAAAACGCAAAAGGTCAACCACCTTCCAGCACGCCAGAAAAAATACGAAAAGTTCAAGGGTGTCGTTG…	c3
49		267977557	INSDC	VRUA01000033.1	4077	5639	-	TXK21954.1	transposase	Ottowia sp. GY511	GY511	MLLNMHRRFTFGTPNRAGFDPAAMRVLDKHRRLFNAYVDLHNKYLERTAEALDIVIPTDRPSTLERATWHAAARAAAASQTTKDNRAALREGAACLGADVYWQNRRAIWDRFFRLHLTATRDLKRLQPKAPAVTPKIKGNFTYRPKRPLSPSEFMTAGAALGEQTVSPLSVVTDPGSKHALLRMPIDKLDDARGNYIYGEWPFVMHRQLPDDCQVHEVNVSGTQHGALWRQEVSFLVSVPTPALTPAQGRPHAALDVGWRMTHDGLLVTTTLIGDQITRFVLPLSIVADFAYLENVDAELTRTSRAAVASPSGEVPSQSWRALLRASRTGAGLNPAQLTSIRRWALHTRSLRHESQNLWARLSRERLALYRKYANTLCSTVSRIAVERLNLRALMFEDA…	520	TGCCGAGGCTACCGGGTCATTATCCGATCATGAACATCATGGTCTGGAGCGCAAAACTCCCGACAATTCAAAAGCTGGTAATCCGTTTTCTTGTCGACTCAGCTCGGGATGGCTGGTCAAATGTCCTTTTCTCGGAACTTTGCTATGTGACCGGCTTGACCTCCGAAAAAGCTGCGGCCACCTTACGCCAGCTGGTCGATTTGGACATCATTGCACCACCGGCCAGAAAAACGCCCCTAGCCGAATCGCCGAGAGATTATGATTGGGAACGCAAATCGGTAACTAGATGTTTGATTAAGCCAAGCGGCTTGATTCGCCTCATCCCAATTGATCGCTAAGGCTTGCGCTGACTTTTTTCAGGGCTTACCATTTAGGCGCATTGAACAGGCCCTTTCATCC…	c4
50	+	271886567	RefSeq	NZ_BDDE01000028.1	92272	94821	+	WP_149264337.1	hypothetical protein	Actinomadura sp. K4S16	NBRC 110471	MDQAKSRPTRTTVFRYAVIKGDLPPQVLDELRRAHNCKNALVEIEKRYEDKIAAVFASHPEIAAAMAVVADAEEELGEVLREAGAERQRRHSSENTPQTTQAIRDARTRLRAAKDEMKKIRRQYTPGLKPQLRAVEAARKEELKAAYPASGQAGLYWASYNEARANFDTAVQAVQRDRRAGKPAGLRFRPWDGRGTIAVQLQRASGGRVKLTWSVKVRPLDDGGKPELPEVPVELVTDGDVKATLSSKEIEDGVRLYTAEITNRGPETAQVRWTADLEALLKYADYGADAEVAYSDALEDHVGAGNLLDGLKDAEGAGAPASLVWEAALPGGDEYRGPVVLRSEEGKWRNAARILPSFVLADDTDRRTLHQGKKAELDGVIEMRIGSTAYRDDIGESVT…	849	CCCGCCCCCCTCCGCCTCGTCGACGCATCGGACGGCACCTGGCTGCTCCGTGTGGACGGCTCCGGCGGGCCGGGGCGGGCACCGTCCACCCCGGAGCTTGCCGGCGCGGTGTACGTGGACGAGCACGCGGGCGAGGTGCTGCCTTTCCCGGAGCTGTACGGGCGGCGGGGGCCGCTGCGCGCCGTGGTGCCCGTGGAGGCGTGCGACGTGGGGCGGCTGCGCGACCTGGTGCGGCAGGTGGGCGCGAAGTCGCTGGCGACGATCGCGGCCGCGCTCTACCAGGTGGAGAAGCTGTACGGGGCCCGGCCGCCGGAGCCCACGGCGAGCGGCGTGCGGAGGGATCTGCTGACCGCCGGGCGGCCCAGCTCGTGGGAGTCCGGTGTCCTGCTCGATCTGGTG…	c2
51	+	277521186	INSDC	WHTM01000036.1	6068	7870	+	MPZ58420.1	transposase	Hyphomicrobiales bacterium		MGRLMRAMAWAYGLFGPLDWGDDCDAEMRRMNDLWNKLVEIDHANSAAYRDAITQAMDADLLAERDDLLARLDALKTERKRQHAKVRRRVSTPDTDDAIADIRQQFKAVKERVDQAKISARGQTRERRRALEGARLAAVKAARQNSGCYWGNYNAVINSYDTARQKVLKDGGELRFRRFDGSGRIVNQIQGGVSVAGLFDSERSQVSMRPASAAAWPKPRLHPHAHILTAAIYTRERQPRHVSWPLILDRPFPDGAVIKEVHITRRRRGPRRDDWSVSFSLAVPEPEMTHDGQACGIDIGWRRRNDGIRVATIVNQAGEREFVTCPERIVSGFRHVDDLKAQRDQRVNDIVKTLRQLPWAQAPTVLRDAAVPIRTLPRVSARLLVRLVALWCEMPWERP…	600	CACCATCCCGATCCTGCTGGTCATCAGCCTGGCGCTGTGGGCGGTCCTGCTCTCGCCGCTCTGGAGCCATTTGCTTTAAAGCGATGCCACTCCACATCCGCCGCTACACCGACGTTTGGCCCGACGGCCATTGGTCGCCGGACCAATACCTGGTCATCAATAACGCCGGCTGCTCGGTCGGCACGATCCAACACAACGTGGCCTACTCGCCGCCCTGGTATTGGGCGATTAACGGCGCAATCGTGCAGGGTGCGGTCGACGCGAGCGGACAGGCCGGCGATATCGAGACGTGCAAGCGGGACCTGGCGCGGAACTGGCGGCGGTGGCTCGCGCTCCGGGGAGAGGGCGAGGACTATAGGCCGCCGTTCGGCAGCAAGCTCTCGATCGAGGATCGTCGGA…	c4
52		281998349	INSDC	VENG01000001.1	28002	29681	+	MTI82326.1	transposase	Firmicutes bacterium		MFGRESKPCKVYEYGCLQPVAGEEILIEEMHRRQKLWNKLVEIERAHREKVREILVVPDDPVTPLMDRLKELRNQIKLARKKERTGKVDVTTLQGQARELREQIATAKMQRNEAKKLARESNKGALDQLEKERREVVKAATKASGLYWVNAEEVRNNYEIARRRAMRDKTELKFHRWDGTGKVTVRWQKGLAIPGAFESDTRMQIDPVPVEAWEHSKRSVRRKKSRTKIRLRVTSDERKKPVWVKLPMVMHRPIPAESEIRCASIIREKVGRKYRYKAVITATITNAFPLHGNGTIGIDLGWRQVKDGLRVAYWADDRGEHGQLLLEPEILHEFNKLPDLRAIRDKHFNEIKSELSAWAANNNKPDWLTEELKTIKAWRSPGRLVALIFRWSVQRFEGD…	559	GGGCGATTCTTAAGAACGATAGTGAGTTTATGTCGGTGGCTACATTATTATAGACGAAAAGACGTAATAAACCTAATAAAGGTTTTAGAATTGGCCGCAGAAAGAGCCTTCATCAATGGCAACAGATTAAACGACCTGGGTTGTAGAGATGTAAGCAGAGGGAAGTTTCTCTTTGTAATAGAGTCTGTCGTCAATAATGTTGCCATAAAATTGAGAGTTCCCATCAATAAATTGATTGATATGGAGAAGTTACGTAATTTATAGAACGGTTGCGCGAGCCTTTTTAGGAGGGAGGATGGAAAGTGCCTGAACCTAAAGAGCATATTCATATTCAAAATCCATCAAATGACATTGACGAAGTAATTGGTTGGATGCGTGATAATGATATCCAAAAGCTGA…	c3
53	+	282425605	RefSeq	NZ_JMEB01000165.1	6954	8735	-	WP_155270481.1	zinc ribbon domain-containing protein	Acidithiobacillus thiooxidans	Licanantay	MNLKVCGDIDDQIRRARAMYNNIIAVMRGIYDEMQTFTMEHAGPEGQALHEKIVAANVAFDAAKADNDEPRMKQIAMERRELWKALSIILKEVRKEHKNTLKERFYSRIGNNSSTETYQCRAEAIVGGLGYATATKVLDNALKAWQMSMVKGKAPRFARGEEKDQDTLTLQFSQAGGVPVEDIFTGKRKDIGIEYPKKGFGPRSYSAFRFRLGAASEESYAEGTVQLHRAIPENARIAMAHLTRKKAGRKYQYELQLLATLAEPINLLPDHRRKPLVAIHFGWSGDEEGRRLAGIADNADPLEARLLTLPPDIEDDIREASALQAKRDTYRDEVFLRLKEENTLPTKGETPLSEHWNKIRKLPAQHVSANRMHHLAWLVKSELIEIPEWFETWRKADQR…	593	CAGAGCATGCACGATGCAGGAGCAATAGGTTATGGCCGATAAAACCGGCATCGCCTGGACTAACGCTACCTGGAATCCCATAACAGGCTGCACCAAGGTTTCACAGGGCTGCAAGCATTGTTATGCAGAGCGCGAATGGGGCCGGCTATCAGTCAACCCCAAAGCCGTGAGTTACTTTGGCAGAGCGTTTACGGACGTGGCTTGTCATGAAGAACGTCTGGATCAGCCATTGCGCTGGCGGAAACCTCGCATGATATTTGTTAACTCCATGAGCGATCTGTTTCATGAATCAGTACCGGATGCTTTCATCAACCAGATATTTGCGGTGATGGCCTTGGCCAATCAGCACATTTTTCAGGTGCTGACCAAGCGCCCTGAACGGATGTTGGATTGGTTTGC…	c1
54		285307351	RefSeq	NZ_BDBY01000245.1	52958	54763	-	WP_157124641.1	hypothetical protein	Nocardia pseudovaccinii NBRC 100343	NBRC 100343	MAVTTYIIGIPYGPSGWEIPDQVRSQLRLAHDLREDLVTLQLDYEQAVKDLWSSFTDVVSVEKVLVAAETRATELAAQVAAERSRQGITRITGPLASELTSARAEVARLRAERRSAIAEIKADADPRLAELTEALEASRKVLYAKYCRSGDLYWGTFNAVKNHHAATVRRISAARKQGRSAQLRHHRYNGTGTLAVELPRESKDPARTPALVAEPGGKYRNVIQIPWTEPERWEQLSRAGRRHAGRDTVRMRCGSAGGVAQWVDIPVQMPNRMLPADADITGVQLTVTRTADTYRARLAVTARIPDPKPVAPTDGPTVAVHMGWRKTSRGITVATWRSTSRIHVPPAWQHVMRVDRGGVTGTIEFSNSAIRRRRTTDRLASIRDNALTGIQDKLMTWLG…	601	GATCACCGTCACTCGGCTCTGCTCACGTCCCGAAGCCAGACCCGCAAGCAAGACGCAGACACCGACCCACGACTGCGGCCGTTGACTCCTGTGCTTCAAGGCTCGACCCCGAAGGGACACATGATGGCAGTGACCACATACATCATCGGGATTCCCTACGGGCCATCGGGCTGGGAGATTCCCGACCAGGTCCGCTCCCAGTTGCGTTTGGCTCATGATCTGCGCGAGGACCTGGTCACGCTCCAGTTGGATTACGAACAGGCGGTCAAGGACCTGTGGTCGTCGTTCACCGATGTCGTCAGCGTCGAGAAGGTGCTGGTCGCCGCGGAAACCCGCGCGACAGAGCTCGCCGCACAGGTGGCCGCGGAGCGGTCCCGACAGGGCATCACACGCATAACT…	c2
55		285814932	RefSeq	NZ_KB899504.1	25281	27098	+	WP_157353943.1	hypothetical protein	Aromatoleum toluclasticum ATCC 700605	MF63	MELKPGQIPSSEALIYEFGVRIDKESRAAIDDQIMRARRLYNDLVAQIRTIVAEMNTYVLDRAGKPARTLQAEVEVLNREFDTARATNDELAMKSIAEMRRGKWRELHAALIETRQRLKGELQTRFFARIGKNSACDTYRARSEAVANGLGWATANAVLDAALLAFKKSLQKGQGPRFSIGTDKVQDTLTLQFTAAGGVSAKTLLEGKYGELALLPTNGCGRRKYGEFRFRLGPAKAATYATGTWQYHRPLPEGAQIGLARLVRRKIGKDYKWAVQLMVKPPEPVFVATYARKPLVSVHFGWAADVEGRRVAAIADSADPHAARLVYLPPHIEATLERAATLQSERDTSRDKIMPLVKAIEANENWSEGVLVELAALRKLPAQHVAITRLHRLCRLLRE…	605	CGACCGATCCGATGCCGCCAAACGTGGCCGACAACTTCGTGATGCTCAAGCCGCGCCAGCAGTGGCCCGACCCCAAGCGCCCCAAGGCCGACCTCGTTGCGGCGATGCAGGCGGCGGTGCAGCAGGTGCCGGGCAACAATTACGAGTTCACCCAGCCGATCCAGATGCGCTTCAACGAACTCATCTCGGGCGTGCGCAGCGACGTCGCGGTGAAAGTGTTCGGCGACGACATGGACACGATGGCCGAGACCGGCGAGCGGATTGCCGAAGTGCTCGAAGGCATTCCCGGGGCCGCCGATGTGAAAGTGGAGCAGACGACCGGCCTGCCAATGCTGACGGTGCGCGTCGACCGCGACCGGACCACCCGACTGGGCCTGAACATTGCCGATGTGCAGGACA…	c1
56		292505420	RefSeq	NZ_JAAAXI010000034.1	25851	27545	+	WP_161726397.1	hypothetical protein	Microvirga arsenatis	SYSU G3D207	MEENQLKEITIRQYGLLSPLDWGEDCEEELLRMNQLWNRLAEIEQVTREKYNTSIMTDQDVESIYQQIASSSDFQSSLIKERRSIRKQNGRKVETHNLDEQIRDLSHKIADLRNTAASSRKLAREKAGKRIRALEVERRAAVKLARQESGLWWGNYNAIVKAYERGRRIALRNGGQLQFKRYDGTGRIVNQIQGGMTVADLFGATHSQIAVDALPGDAWTHPSRGERRRLQRTRLTATIFVRSGERRTVTWPMIMHRPIPEDCLIKEVVVTRRKLGPSWQWQVTFTCTRSGSKQNRHTSTRRVVAVDLGWRRLPEGIRVATVVRNDDTPADFMIVPADIVDGFALIKTLQSRRDTMKNNIIAWLKTLDWAAAPEALTIHLPALQDATFISAGRVASLAI…	564	GGATCTGCCCGCCGTTGGCCGCCGCATGAGCGTGGCCCTGCCCCTGGGCCAGAGCGGCCGCAGGAGTAAGCGCGAGACCCAGGACAACCATGGTCCGTAGCAGAAACATGCAAGGCTCCATCACAGGCAAAGTACGATCAGCCGACGGCCGTGGGCGCCGACGGTTGGGGTGCTTCATAGAGTCAGGCGGTCAGAATGTCCATGCCTCACGGCCAATATACCTTGCCGCGTTGCAGCGATATCCCGCCGCAGGTTCGGTTTCGCAGTAGCCAAGACCGAACTGGACTGGGGACCGGCGCGGCGAGCCTTTGACAGTCAGGCTTTCTGATCCGCACCGGTTGTTGCCCCAGGAGGCTTAGCCGGCGGGATAAGATAAAATCAAGGGTGGACAGAACCGCG…	c4
57		300604776	RefSeq	NZ_JAAIVB010000069.1	138907	140469	-	WP_163967302.1	zinc ribbon domain-containing protein	Noviherbaspirillum galbum	17J57-3	MAQHQITFVYGLLAPDTPELVDAHLNERNALWNRLINRHQATQTAFEAHLKQEFPHVASGQAQLAQERMALAIAVKDKVPDLQERKQRIKEQYDSLRALIDATPAIAALSQQHSQTLFELANQDIKASFLWWPNHETLMREFIQARARSLSKRMPLGYRAVAGEGSLYVTFKRPVPVLHLFGKCPTVAIVGEGRRRELKLTVATNGRCRADKQFATFPLIYHRPLPEGALVRQVRLVCRRVGSQRKYEAQFVLSGATRVEPPPGKKVAAGMDLGWRVTESGMRVATIVDEAGEGRHVELPADWMLRSDYVEDIDTQLSASLVPHIETFKSLALTRETAWLAPMLSRERPHAASLALKVLQAGQRPVPPAIAQWVASVRSLVEEQAHLREKLLAQRLDIY…	520	CGCTGACGCCGGCCGCGGTACAGGACAGAAGGGTCATGGCCGAGCGACAGGTTGCCTCCAGGAGCGCGGACCAGCCGTTTGGCGCCTGTTCGGCAATCACCGGCAGCATGGCGTCCAGGGACAAACAGCTCAGCGGGCGATCGATCCGCATCACAAGGTCAGCGGTATGCACCGCGTCATCGAGCGTCAATGGCGCTAAGGTCATGAAGTCGTCTCCAGGCAGTGTTGCTCTACCAGTTTCATCAGCTGCCGGTACCGGACCGGCTTGCCAACCTTTTCCTTCGCCCAGTCAGGCATGGTGATGTGCTCGGCAATCGCCGACAGCATGATGATTGGCGTGTTCGCAAACACATCGGGAAGCTCGGTGCGCAGCGCCTCGATGAACTGGATGCCATCCAT…	c4
58		307458940	RefSeq	NZ_CP049160.1	2316	3893	-	WP_165989253.1	zinc ribbon domain-containing protein	Caballeronia sp. SBC1	SBC1	MLKTYVFGLLAPDNPELVATHLAERARVWNRLVELHDTSHRTFLQTLGAQHPGVAIAQEHYEAARLALAEHRRTPGRTDRAAPDVETTLKRAVQQRYVAVVDALKPLKSEVRDITHASNARFLKEANQLTGNSFLWWPNRNALMHEVIRARQQALRRGGKLRRRNDSETGVLVIPFPNPVPATHLADKSANLAIEGEGRKRTLRFTVATLGKKRDDKILASFPMVMHRPLPPDAMVKLARLVTKRVGVSLRYEVHIVVETSGQPVLKQGNLSAAINMGWRITETGLRVAAVRFSDGTEEVLELPAEWMLSFDYMEDLESSVRRAAVADMPQIMPELELAPASLRHHVERIKANPGTALGLRSLGERWSREAALSPQLQTWYQANRRKFDEAAHLRKNLL…	525	GTTGCATCACAGCGGTGACTGTGGCAGGCGTCTTCCGAGGGGCTATTTTTTTGACGTTGCATCTCCGGGCGCATCGACCCGTTTGAGGCCATCCGCGGCCTGAAATTTCTAACATTTCCCTGGAGATCACAATCATGACGGACTCTGTCTATCGCACCACGAAAATCATCGCGGGATCAAAGCAAGGCATCAAGCTTGCCGACGGCACACATATGCTTCAACGCCGCGGTACCTCGGGAACGATTCATGGATCGATTGGAAAGGCTTTCCTGGAGGTCCACCAGTCCAATCCGAGTTTCCACTCGGAACTGTTCTTCCAAAACGGCAATATGGGTCCGCAACATCAGGCCCGGGGGCGTTACTCGCTTTGTGGGGACGAAAGCATTGGCAACATTCTGC…	c4
59	+	308028038	RefSeq	NZ_JAAOEN010000001.1	89925	91628	-	WP_166345166.1	hypothetical protein	Phytoactinopolyspora limicola	HAJB-30	MKRSTFDGQVVVYQYRVRSVGVGVDGARDNGYLPAEAMGQLRLAHELRNDLVRIERDHADAKARVWMEHPQIAAAQAAVDTAKTAVDEAEERARGERQRLRSTKISGALRDELRDLRARRKAAREDLAAARQEHWPAMQARFAALQTERRAAIKDLYRVYCATSNPEARGLYWATHNHVVARHDTAVQQVEAKRKRGEAAELRFHRWDGTGTLAVQLQRQAGDPARSPELIASGEGQWRGVFQLRPWADPAIAPRPRGKDRDGDITMALGGGRTLTLPVRVHRFIPADADITDVQLTRERVGPHYRLHVSVSVRLPHPDVPQTRRATAAVRLANQSSAAGILVARIAASVALPPAPRDLADVVRVSGRSADVHVPDTWRALWRRDDDIRSIRDDRMEAL…	567	CGCCGAGGCCGTCGGCGGCGACACCATCGAGTGCATCCACGGATGCTGCGAGGAGTGAGCCATGACCACCTACACCACCAACCTCGACGCCATTGAGGCGATCGCCACTGCCATCGAAGCCGGCGGCACCGACACCGCCCACCGCGACGAATACGACCTCGACGCGATCTTCCGCGCCACCCACGAGTACGACGCGGAGGCCGGCGGCTTCGTGCAAACCGTCGACGAAGACGGGTTCTGGGCCGCCGTGCAGCGGCAGGCCAAGGACGTCTTCGTCGTCGTCACCGACGTCGAGGACATCGACGACAGCGGCCACACCGCCGCGTACGTCATCCCCGGCAGCCTCGGAGCGGCGTGGCCCGACCCGTCCGAGGTGAGCCTCGGAGCGGTCCGGATCCC…	c2
60	+	309702977	INSDC	JAACAR010000899.1	202	1173	-	NIQ02509.1	transposase	Nitrospinaceae bacterium		MILHRPVPETAQVQNGRLIRKRVGDKFSYSVNLTVRVPENSTAPLKANAIGVDIGFRQSGKGTLRAAAIATSDPREEAQYIEVPETFVKRLEHIDSLKSQLDEKATKLGEELKPLLKKDTILPEDHPKYRFIKSIANMPSNVTLSFEKAYKLGRWIVKAGKGELPEEIERPAVRWWRANSRTYREIHNLRRKTFLDRKAFYRNIAAVLVKRNQPIGVEKINLSVFAETRDSDNPLGNTARLNRFLVSPSELLNAIRNAGQREGVPVIEVAAQNTSRTCHQCGEINNELGPDPVWTCTGCNIQHDRDHNAAINIARKAEEALKK	323	GGTTCCCCTGCACCTGAAGAAGAAAGCCAAGAAGAAAGGCGAGCTGGGTTTGCCGGATGACGGTTTGGGCGAATCCACGGAAAACGACGAATATTCTATGGATTAAATCTTGAGACCGGCAGGGTCCGCCCTGATTTCAGAATAAGCCATGTATTGGAGGCGAAGGGTTAACTTACCCCTTCGCCTTTTCCTTTTCTCGCTTAGCAGGAAGGGGCAACTTGTTAACCGTTGCCTCCTTCCAATAATCTTCCTGCACAACTGAAAAAATTGGGTCCAGCGTCACGCTGGCGGGCGTGGCCCGCGGCAAATTTCAAAACTATTAATTGCGCCCAACGGTCAATGATTGCCGTCAACTGTCAGCAAACCGGGTCCAGCGGCACGCTGGGCGGGCGTGGCCCG…	c4
61		311582915	INSDC	JAAUSW010000027.1	97	1971	-	NJN63730.1	transposase	Acidobacteria bacterium		MTTKVYRYGLLPPHEGADLVEEQLRLAHRYRNMLVEIERYRRGAFRQIEGSLLVEAEAAMKTAKAAFEAVLEEAQRHKAQHRTRKVPDEIQSRLKAARKTQQDARKVWQDARKDLAADLSMAKARALVEERAEQLLKSARAHHSPYWGTYLQIEQAHAAVRKAPLYWTGEPNDPRFVRWDGEGLLGVQFQKGLDPADLGTDNRLRILPREAPPGASPTSKTSARRRYVEVWMRVGSDGRDPAWAKWAAVLHRPIPEGAVLTWAKVTKRRVGPRDEWALHLTVDMSKCRPKARPERRAARVAVDIGWRLTHKGMTVTETRSLDGAIRVCAWEGSDGRKGALVLDARRIEHLTKPEAIRKDRDDHFNVAKEWLRTWRAEASLVAARGNGPFPAAWFLHETS…	624	AAGACGATGGAGTGGGAGTGAGCAAGATGAAGATCACAGGCTATTCGATCCTCGACATCGCGAAGCACATGTACGGCGCCGAGGCAGTAATCACGACGACCTTCCTTCGCCATAACCGAGGGAAGACCTTCGACCAACTCTGGCAGGAGGATCGGCTCTACGTCCGCACTGATCTCGTGTGCATGGCGAACAACTGCGGGGGCAAGCCCTCGACCAAGCCCGAGGTGATCAAGGCCCGCCTCATCGCCTACGCCCAGAAGCACGGCCTGCCGCTCGTGGAGATGGAAGGATGATCGACAAACCCCTCAAGACCTTCGTGATGTTCTTCTCTCTGACTCTGGCTCTCGGCTTGACCATCACGGCCCTCGCAGCCCTCGCAGGCTGCCCGATCCGCATCGA…	c3
62		315725090	INSDC	JAAYRI010000205.1	2055	3752	+	NLJ77636.1	transposase	Peptococcaceae bacterium		MEKEGKMDTEQLKSYCVYEYGCLTPISGETEMTEEIYRKHQLWNQLVELEHGHRQEVRKILAVPDDPVAPLVEELKNTREKIKTARQKARSGKVDVSVLQEQAKILRERLSAAKVEQAEEKRKIKEAGKEKLKELEQERRQAVKVLTKASGLYWINYEEVVGNYDLARRRAMKEKTEIKFHRWTGEGKVTIRYQNGLPVEEVFQRDTRLQIDPVPQEAWDSPVRGTRRRLARTLIRLRVRSENRKPVWVELPMVMHRPLPPDSEIRLASIIRQRVGRKWRYKAVLTVAVPKRDHIHGKGTVAIDLGWRQVTDGLRVAYWADDAGDHGQVVLPLEVLWEFNKLPDLRAIRDKHFNEIKTGLTEWMAKNVSPDWLKEAAKHLSQWRSQGKLAWLIRQWKES…	565	CGCTTCTTTATGTCCAGCAGGGGCAATTCGATACCACAGGGCAGAGTATCTGGGTTGTCCTGGTGCTGGTTGTGATCAATGCGATTGTTGTCACCCTGGCTGCTATGGGCGGTTATGAACTAATAGCAGACCCAAAGGCAGAAAAAGAATAATAACGCTTGTGCAGCACACCCCCCGGAAATCCGGGGGTTATTTTTTTTCTATCTATATATAGGTATGGTTGTGGATATGTAGTCTTGTTATTATGCATGCCATGCATTATAATGATTTAATGGAGGTGTTGGTATGCAACTACTAAATAGAATAAAAAGCGTCATGCTGGAACAAAAGGTCAGTGTGTATAGAATGGCTGTTGATCTAGACATTCATTATCCCACCATGCACAGTTTGGTTAATAGA…	c3
63		319578615	RefSeq	NZ_WTVS01000027.1	11181	12959	+	WP_169141218.1	hypothetical protein	Aromatoleum toluolicum	T	MIYEFGVRIDENSRSAVEDQIIRARRLYNDLVAQIRAVVAEMNSYVLNNSGGRAQTLHAEVEALDNEFDSARARNDESAMKSIAETRWSRSRELHSALTETRKHLKGELQSRFLARIGKNSACDTYHVRSEAVASGLGWATANAVLESALQAFRKSIQQGRGPRFSIGADKVQDTLTLQFPSAGGVLAKALLEGKHRELALLPTNGCGRRKYGEFRFRLGAATANTYATGTWQYHRPLPEGAQIVVARLVRRKIGKDYKWAVQLMVRLPEPVFIVTEARKPLASVHFGWATDVEGRRVAAIADSADPHAARLVCLPRQVEETLKRVAALQSERDTSRDGIIPLVKAIEANEDWGDDVLVELAALRKLPVHHVAISRLHRLCRMLREAQALPEWLDVWRK…	592	ATGTGCTGGGCAATCCGATTCGCCGATTCGCCTCCTTCTGACGGCCAGCCAGGTGGCGGATGTGACTCAAGGCGCTGCCTTTGTCGACGCGATCCCTACCGATGCCGTCATCGCCGTCAAGGGCTACAACAGCGATGCCCTGGTGGCCGCCATCGAGAGCACCGGCACCGAGGCCATCATCCCGCCGCACAGCAATCGCAACACCCAACGCAACGTCGACTGGCTTCGATACAAGGCTCGCAATCTCGTCGCGCCATTATTCAATCGCCTAAAACAGTTCCGCCGCCTGGAGCCTCGCAACGACAAGCTAGCGAACCGATTCCATGCCTTCTTGCATCTCGCGTGTGCCTATCGACGGTTGCGAAAACCTCTACGCCGGGAACAGCACGGGTCATTTCT…	c1
64		321504366	RefSeq	NZ_CADFGL010000059.1	7090	8685	+	WP_175145572.1	hypothetical protein	Paraburkholderia phenoliruptrix	LMG 22037	MMKTYVYGLLPPDKPDLVATHLAERARVWNRLVELHEASHSAFMVTLGIQHPDVGAAQRQYEEARQALADHRRNPGAGGVPAPDIEFVLKRAVQQRYAAITQVLKPLKDEVRDLTHAANAQFLREANQITGASFLWWPNRNVLMQETIRARQQALRRGGKLRRRMDLETGVLAIPFPSPVPVRHLTGRCPNLAIEGDGRKRTLRFTIATLGKKREDKVLASFPMVMHRQLPPDAMIKLARLVTTRVGASLKYEIHLVVDMAVPLHPKQGELTAAINMGWRITETGLRVAAVRFSDGSEEVLELPAEWMLRFDYMEDLEASVRRAAAVDMPLILPELEQAPAKLRHSVERIAARPGTALGLRALGEQWAREAPLPPHLHAWYHGHRRKFDEAVNLRKHLL…	531	TATGCGCAGGCAATCCGTCGACGACCAGATGAACCGCCTTGCGGCGATTGAACATCAACTTCTTGAGCAGTGTCACGAACAACTCACCGCTGAGCCCACCTTCGTACGTGGCAAACCAGAAGGCGCCCTTCGAGTTGACGGCAGACGCCGCGCTCATACTTTGCCGCTGGCCCGGACGCTCGACAACGGGCGTTTCACCTCACGGCGCCCAGGTCCTGCCATGCACCGAATCAGCCCGGAAGCCCGATTCGTCCCAGAAGAAGATGTCGGCGTTTTCCTTGCGGGCCTGCCTGGCAATGGCTGGATATGTGTCGTGCTGCCAGCGCTCGATTGCTTCCGGGTTGCGCTGGTAAGCGCGCTGCAACGGCTTTTGCGGTGTCAGGTTCAAGCGCGCCAGCA…	c4
65	+	325686770	INSDC	JAADFS010000028.1	18238	19761	+	NOZ67979.1	transposase	Deferribacteres bacterium		MANHFNKGVVFGKLAGLERKKSEGGKPYIQIYLECPNDLHGDAKVYGRMWGEDRVNAFMAGLNRDGKLLMGTGLRLEGFFSQYDAEDGLYWANAAHLKDKFMNAYFSSLRHGRKLHFHAFDGNLRFEHVFTSGGIPAEKIFTDNPRQKRIRITPISRDIYQDRQRGIISQREMKRKARTEALITLAGLQMRFRTILHRPVPEGSILKKAVIKRIRTGRYNYRWTLSLTVEVPPDDSMPAGQAPAGKTAGLDVGYRMIDGRLRVGYLAGDAGQMEIYLPGRIMERFIHVQELQQKSDALLEEMKARLVEMLPEGLPAELKANWHMARHGRLRKIIRWLADNSPEHIALRELRKWERQDAAIQNEKEGLRRRAIRQRQWFYYNLAHRLAGEYGTLVIESLK…	507	GTCTTCAGATACTGGAGAAGAAAGTAGACAAAATGCTTGAAAAAATGGGCATCGACATTGATGAGGAGGAAGAGTTCCGGACGGCAATAGACTATGCCGTGAGGACCCTTGATTTTTCACTGATCAAGGCGCATCTCCGCAAAAAAATAGAAAGGGAGGGGAGACTCAATGGAAAGAGTAAGCATAGAAGAACTGAAACTTCCAGATGAAATCGCCTTAACCAACAGCTTTCATGTCTTCTGTATCGACGAGATACAACCAATACTCAAAGAAGCTCTGATCAGGAAGCATCCAACCGCTGCATATTGGGATGTTCAGAACAGGACATTCCTTCTGTTTGATGAGGCGCTGAACCTGTTGGATGCCTTGACCATTGATGACATCGATCAATTAAAGGAG…	c4
66	+	344414186	INSDC	JACCUN010000446.1	646	2772	-	MBA3352427.1	hypothetical protein	Blastocatellia bacterium		MAKNTKKTGDEDNSGLTRVFAYAAKPLESEQFGSAETFVWPPAVQIIDTETHVKAEILGQDGEYQSLKNASPEYIKGSALGLEAWMYGRYRNRITETFNAKYDAFQTRVEELFPQYKVLLAAERAATNKFIELRRAHARAEHPPVARLQNDLTKSRSGRREAKDSSKIDDLALSLAAAKAESDAARDALHDFIVGLVKNKETCTELRDLEYSLEKNRATEEKIVRASFAQKLIKSFALAAELTSRKSNVEQYLDGVKKHGFSFVNGQEPVGLYTPDPQALGFGTYQAADDSLKAAVKKLVRDPQGTGRMAKWTYGQILTGKRLQFKKFIDPQADKGGADPVVCVNYQNDYVKPSKHLFEGEGAVRLFVPNPEFPKHVIVAFSVGQGKTQAWTYFHMKQH…	708	CTGCAGTTCCGCAACGCTTCGGGTCAGATTCGCGTCAAGTAAGAACTGGTCGAACCGCCTGCCCCACGTTACGGGGCGTCTACCTGGGCCCTGGATGGGGCGGCCACACGGCCTACGTAGGTTCGATCCCTACCTCAGGTCCTTTTTGCGGAGCGTTCAGGGAACAGATGGGTCTCCAAAGCCTGCCAGCTGGGTTCGATTCCCAGGCTCCGTGCTGACACTTGATCACAAGAATATCGAGGAGCATGACCATGAAAAAGACTGAAGTTTCGGAAGAGTCCATCTGGCGCGAGAAGGCGATCGCGAACGGGTGGAAGTTCTGTATCACTGGCGTCGACCACTCGAAACAGCTGTATGCGGCTGTAAGTAAGCCGAAGCGGAAGGGCTGATATCGGTCTG…	c3
67	+	371922485	INSDC	JABZZJ010000012.1	5465	7156	+	MBF1742174.1	transposase	Veillonella dispar		MNKVSITKVFKYRCFEPVEGLSLFDEALDNRHMLWNKLVEIDRDFREKSSKIITPIQSDYQVLDQEIKNLQDAVKAIKCKTRSTAKEETRTIQDTIKELKVKRKEAYQEFKRLKHEAIEREKPLLDCLNNERKEKVKQLRSKSGLHGFNFDDVTHNIYEVARVKAMKQGTLLRFKRYSKNGKIAVRPYSNSPLYGSDIHRVNTIFYIDPVNQELYNSPIRGVRKKASVTQCHIRIGSAVKGKPIFVTLPMVYHRPLPMDGKINAINIKRHYIDQKPIYECFITVTYLIEAPAVNPNSCVAVDLGWRMTKDGLRAAYATDKDHKAIECIVTQRQLNEFDTIRGLSSTRQKHFNDCIHVIKAWIANKNLPDWLIDAVAYIDKWKSYTHIFKLYNAFLQHEK…	563	ATGTTTTAAGCTAGTGATTACAATAGTGTAGTCACTAGCTTTTTGTTTTATATAATAATTTGTAATTTATCATGAAAGTTTGTAATTTATCATCTAAGTTCATTTATAGCTAATTTATAAATGCTTTATAATTATAGAGAAAATTATAGAGTGTTCATAAGTTAACTAAAAGAGAGGGATTTTATGAAAGATAGCAGCGTAAAGTTTGATCATCAATTTTGTGAAAGATTAAATCAAGAATATCGCAAACTACATAATAATAATTATGCTATGCTTGGTGATTTAAAATATTTTTTTTACTTTACACCGCAAAATTTTGAGCTATATGAGATTTTATCGGCTATTAGCAATAAAAGTTATATGAAAACATGGAAAAACAATTCAGAACTCAAAATAGAA…	c3
68		373978483	INSDC	JADMIK010000042.1	22911	24380	-	MBF6570780.1	transposase	Candidatus Binataceae bacterium		MQTLWNQLVALREELYAEAQRAELKFSWEEFNRQAADLVRKSGLNWEAGPEVLDRFRDATRAAGRNQRGWPVSHTKLDRISIPHRFTRGGIPVTKLFSKRATRFRLEPVKPWAYSGKTREHTKARLTRGVFGIVGREAVEFKTVLHRQFPQDALAKRVTWVGRRHPTRGWQWAIVIVLAEPSRIASERAGSPTCALDLGWRAMGSYVRVGMLCDEAGRCYELRLPLDASTSQSRRNEVASGFYDLAAYDSEIGRSTERTRNQIEEFKELLSEAAPEEIRPIVENVAKMRQGGLVKLLQGLRSTGRVPEVQARLENWLRENDRLKSLKLALSGRLIGRRRWLYQNLAAWLCRSYGTIVWEGDFHIKNMIEQHDKPPALSEAGRYEKWAAIGELRRMVAFA…	489	GCTCCGGCGTGGGTTGCCGCGCGAAGAAGTTCATTACTCGGTGGAGTTGGCCGAGCGCTATATGAGCGTAGCCAGCCTCACAATCGTGGTGCGTGACAGCGACGTGAAAGGCGTCACGGATCTCATCCGCGCCAGAGCGCGCACTGGGAGAAAAGGCGACGGCTTGATCTATGTCAGCCCGGTTGAAGAGGCGATTCATATCAGAACGGGACAACACGGCGAATCGGCGGTCGAATCGCCGAAGGCGAAATGAAACACTCAGCGCCAGCACCTGCCTCTGCGGGCCAAGACACGGCTCGCTGGTGGAAACATCCGACTCTGCGGAACACGCTAGCTGCCGCCTTGCTGTCCGTCGCTGGATTCGCTCTCGGTGACAGCGGCCTTAGCGCACCGCGGCTT…	c4
69		383491814	INSDC	JACPIW010000102.1	543	1853	-	MBI2508861.1	hypothetical protein	Betaproteobacteria bacterium		MDRIAIPHRFTGGGVPVVALYSERAMRVSLRPVPAETYATHARASRRQRLSPPHRDGPHDAAEWNRFGLDGGAMILFRMMMHRPMPPEGIVKQVTWLGQRHVTRGWQWALAITVEESPRPAGATAGTFKKAGACGLDVGWRVMGDGAYLRIGYLVDEVGDRIELRLPLDAPTSHTRHLITMAARAGKSRRPLTSWRDMARLDEGRGRYIEATKAAVRPLVEASAVSEARAMLRAWDRVREGGLVRLLRAVSAEPADRKLADELRVWHNENDHARAVRMVLWDRLIGRRRWYYENIAAWLCAQWNPIVVEDLGLKAMAEEDDKAPALDASMRYRQIAALSGAHPIRKALIKKPAAYTTLTCARCRDVLPSQDGSLWLECGNGHRWDQDENAARVLLSQIA…	436	TCGCTGGTGCGATTGCTGCAATATCCTGAACCCTGGCCGACCGTGCGCGAGAACGATCGGACGAAGCAGATTCGATACGCACGAAAGGCAGAGTTCAACGAGACAGTGGCAGCACGGATCATGGAGACATCGCCATGAAGGCATGGGCAATCCGCACCAGCGACAATCTTGACACCTGTTTTGGCGTCGGCTGGTTCGATGGGAAGCTGGCGCGTCCTGGTTTCGCGATCATGACGTGGGCCACGCGCCACGAAGCCCGTGCGGCTCTCAGAGCGGACCCGAGCATCCGGCACTTCTTCCCTCGGGCGCGCGTGACGCGAGTCACCATTCGCGTCACGGTGTCATGAATGGTCTCGTGCTGACCCTCGCATCCGTCCCTGCCCGTGCGCATCGCTACGG…	c4
70		385260456	INSDC	JACQTD010000062.1	16717	18498	-	MBI4468381.1	hypothetical protein	Acidobacteria bacterium		MDSRTSRQGWPVLAYKFWIQPARIPQQVWDTARETHSLWNQLVELTNTTYGQLKTREPGLSKEERAAIYADLDRNQRRLVAESKLNWEGREFIFERFNAAMERWVRSAAKTGSFSEGGFPKKRTRLDKIAIRHRYSHGGVPLSRLLRPRPRKSVWRFWLRPVPYHAYSHPGRAHKRLCYSEGFFGIDGVRIPFRAMIHRRVPAEAIIKNVILIGRHSRQFSWEWAFALVCVTPPRPASTPRTGRFCGLDLGWRKFDTYLRIGMLVDNAGNVIELRLPLSTSNRRARDFNSWIELAGHPRAKRIYETWEEIQEATAAAEKSMEMVKAQVAAMGESLEFPEEIRNHISQVTEMRQRGLVHLLRALQEARIGQDLQDLIMTWKVLEDKARRRIHSARVRFAR…	593	TAGAAAGCGACGGTTCAATAGATTCCAACACCCATACCTGGACAGATGCCGCACACGACGAGATCTATGGCCAGGTGGGCGCCGGCCTTGCGTGGTGGAGCAGTCAGGCCTCCGCGCGCGGGCTGAGTCTGTCGTTCACGCTGGTTGATTACCCGCCGACACTCCCGGCCATGAATCAGGGTTACGAGCCGATTCTCCACTCGAGCGAGCAGGACGGCCTCTGGATCAGCCGGATCATGGCGAACCTCGGCTACGTGACAGGCGACGCGTTTGACCGGGTTGCGGCGTACAACAACGGGCTCAAAGCGGCCCAGGGAATCGACTGGGCTTACTCCGTTGTCATCGGCTACAACCCCGCTCCCGCCCCGACCACTTTCACCGATGGTTACTTTGCTTATG…	c4
71		385260475	INSDC	JACQTD010000045.1	21549	23261	-	MBI4468182.1	transposase	Acidobacteria bacterium		MARQRLRKDWQVLVYKYWIQPTCVPEKVWETSRRMQALWNEFVDLLEAETAHPDTARPVLDRTPKDVFHPAMDAALRKAADRSGLNWECREFLFDRFRSAVQRAIHATVHGGQDAQVGTPQRRSRLTNIVIPHRYSQGGIPAANLLQARPRRSLRRFWTKPVPQQAYIDNSRKSKRLRYTEGFFGLDGERMTFRTMLHRPVPAEAFIKTVNLIGNHRGQIGWEWSIAIVCELPPSAVPESTGRTCGLDLGWRRFGSYLRIGMLVGHTGEVAELRLPLDMSSRPTRDFGRWIERSGRPNADRIYESWEEIREATSRADQSFESLKAEIARRAAGPEWPENLRNKFSAITELGQAALLQFQRELQEAEAGPEIRQLISAWRVNDARLRRRIHCARMRFGRR…	570	CCCCCATCCCGCCCGCGCCAAGACGTTCCACAACCTTGTAAGGCCCCAAGCTCTTGCCGATCCACGACGGGGCGCCCTCCTCTGCTAGCCGCGCCGCCGCTACTTCCAGGGCGGGATTCTCGATGAAGCGCTCCACTTTCACTTCATTCTTGAGCAGGGCTTCAACTTCCTGGCGCAAGGATTCATCGCCTTGGCAAGCTTGGGACAGGTAGGCCGCTCGGTTGGCCGCATCCCGCACGAGCGCCTCTTGAACCACCTCCTCAACTTGTCGCCACCGTTCAGGCGTCATGAGTGAGTGTCGAGGACGCCATGGCGTCACCCCTCTTTCCGGTCGGTTAAATACTGAAGCCTGGCCATGATACCACACCCGTTATGGGTAGGAGCCCTCCCACACTCACC…	c4
72	+	392408146	INSDC	JADJAJ010000041.1	7456	9261	-	MBK6515768.1	hypothetical protein	Polyangiaceae bacterium		MKVYQYGLLAPVAHAEMVFDQLRKANRYRNDLTQIEIGARNERRRMLSEQLAGAPEQAAFDRTNAQLEALVAEKKARHAAARARASSAEFKSAIKSARVEKKAAYKALVQARTKARAALAEDTAKVFDIQHGLVRDARALVGESAPADKRLFWGTYQLVEMAAKDSAKAPLYDEGEPNDPRFHRFDGSGRVGIQIQKRKGYGGLSGMPVWQLFGSDTSIRVDPVPTWCKKNRLGVDRKKLPLLHMRVDSNSRAPVWASWPIVMHRPLPEGGVIKRAAVSCRKYGPRTEWTVEISIDDSACAQQDPTGSAGTVAVHLGWKLLGDGSLRVATWMSAAGETSALVLPTKIVGGFYQVDQLSSTRKTNMNAARDSLEVWLAANDHPEWLREATKTLASWKSTR…	601	GCGCCGTTGGCGCTGGCGTCGGCTGCGCGTCGTGGCCTTCTCGAGCCTCTGCGGCGCACCATGAGCACCGCCCCTGCACGAGATGCTCGCACCGATCAGGGCCGCAGCCGAGGACGGTCATCGGTCCGTCCTCCAGGCGTGCACGAGCAGCACGACGATCCAGCCGATGGTGAACGCGAGCATCTGCCACGGCGTCACGGCATCACCTCGACGGTGAGCGCGCCGGGCTCGACGCCGAGCAGCACGGCCGCAGCCTGGCGAGCGAAGAACCACGTCGGCGCCTCGACGACGGCCGAGGACCGCGTCAGCGCGTGGCGAGCGATCCACCTCGTCACGGGACGAGCCCTCGGGCGTCGACGTCCTCGATCTGGGCGCCGCGCTCGACGTCGCAGACGCGCC…	c3
73	+	393452956	INSDC	JADJNP010000009.1	11213	13099	-	MBK7823159.1	transposase	Tessaracoccus sp.		MTDPKPATTMRVYRYFLKPYSAQDDKEVHRQLRLAGDYRRALAMIENGERAAVGALYLEDTAIRDRTTALTAALTAVEKDEAMISQLKAELHALRVARGKTVEHRQALTKIRERRGPMVRGVRGHFSAAGLFWGTYLLVEDAHDRAVRSLPAWEMLAVRGPWESLGVQIQSTRPLTSSALHGGADSRVRITEDHYALAKQYRDDAGMPVSDRYGTPSQDAVDRAGNRKGRRFQTLSIRTGTVPGKQTPIWTRFHILTKGRGQQRQIPDDARIAWIKVVRTHVTHRPHIIRNGTPTMTARERWEVQFTVTEPVQRTTPTAAGTVGIDIGWRRVDGGIRVAYAATKTGAQELVIPDSLLALRGKADSIRSYRDLQLDLLRNALIVRRETAPTDFAEVLAHA…	628	GTCCGTCGAGCACGTCCACCAGCACGATCCGGAGTTGGGGTCGCACCAGGCACCGGCGGGACACTCCTGCGACGTCGTGCAGGTGGCGCCGCAGCGACGCCCGTCACAGGACGCGCCTGGGCCACAGGCTGCAGCCGTGCACGGTGGGGTCGCGCCGGCCTCGTCACACTCGCACAAGAGCCCGAGGCGAGGGTACCGGATGCTGTCGTCGGCTGCGTCGGGTGCAGCCGGCGGCGCCGCCGTACAAGCCGCCAAGACGGTGATCAGCAAGATGGGCCGCATCGAAGGTACCCTCACGGTTAGCCTACACGCTGTCTGAGCTAACCGCCTACCTTTCCGCTTAACTGGTGGACGCCCCACAGGCAGTGCCAGCTAAATTGCGCAGCAGACGGGTAGCCT…	c3
74	+	399650700	INSDC	JADHOQ010000004.1	1	941	+	MBL6777951.1	hypothetical protein	Rhodobacteraceae bacterium		LFAGNSKEDRRFAILSKDESRKKIRLRLRVIMAGGATKASKVYQEFDWIYHRPIPEDAQIQNGKILRTRAGDKFRYDLVLTLRLPDIDKIAPNDLDGTIGIDIGFRKSGDTVLIATVMSDEVSSKPQEIKAPTEMVSALEHVINLQSELDDAATDLGRTITPLLKANPPPQDHQKYRLWKSIAQRPSNETLSYEKAYKFAIWLNNEPDTFPKEITEKVHTWWRSYSRKYREIHNRRRKQLTHRKHFYREAAASIVAQRKLIVLEKSRLISLLKQKTKIPNLIIEREHSASWPHYLSSGRPLRMPQIEKVCLA	312	AGTTATTTGCAGGTAACTCAAAAGAGGACCGTAGATTTGCTATTCTAAGCAAGGACGAGAGCCGTAAAAAGATACGCCTGAGGCTGAGGGTTATTATGGCAGGTGGTGCTACCAAAGCATCAAAAGTCTATCAAGAGTTTGACTGGATATATCACAGACCTATTCCAGAGGATGCTCAAATACAAAACGGGAAGATACTTAGAACAAGGGCGGGAGATAAGTTTAGGTATGATCTTGTATTAACTTTGAGATTGCCTGACATTGATAAAATCGCACCAAATGATTTAGACGGAACCATAGGCATAGATATAGGTTTCAGGAAGTCTGGTGACACAGTGCTTATTGCTACGGTTATGTCTGATGAGGTCAGTTCAAAGCCGCAAGAGATAAAAGCACCAA…	c4
75		399654008	INSDC	JADHOM010000008.1	34150	35931	-	MBL6782343.1	transposase	Alphaproteobacteria bacterium		MVSRQKKENNTVTRVYKYGLFRKDNLPKDAIDELFHANQIWNNLVNLHNENYKKIIEARCDASPEYAKLTNDINAFEELIKIENDNIRKARIKAKTTDNSHPDIVPIVEARGNFIKSKKDALEKRKSIKFNLDMKSIKKEFYNNVKEINKSYNGKVYSLTTEKIKKNFKTAREKVLSDPRKSRLNFHRFDGSGFYHFRCRQIDKSSNGAKWSDLFEGDNWNLRDKRLMLTGIKRTVEKKNQVKQWIGVKSKLGNDWVHFDLIYHRPIPDEGIITNGQIIRERIGTRFRYHLCITVDLPQSEPSSKNINANIGIDINWRLAELADHDNKTLKVAACVHFDHVNEKLLKSEMIYLPEKIQYAANHVKRLESELSESARLLGEKLKPELQKCKQEENKYWKI…	593	ATTGGAGTACAGTTCCATCCTGAGTTAAAATCAAGACCGTTTGAGCCGCATCCTTTATTTAGTGGATTTATCAAAGCGGCACGTGACCGTTCTCGTCTAGTATAGGACCAACAAAGCCATGACAATTCAGCATCATATTTCGATAGGGGAGCATCCCATCGGCAATGATTTGCCTATGGTTTTGATCGCTGGACCCTGCGCTATTGAGGGTCGTGATCATGCGCTTGACATGGCATCAACGCTGGATGCGATGACCAAAGATTTAGGCATTGGTTTTATTTATAAATCGTCTTTTGATAAGGCGAATAGGACGTCTCTTACATCCCAACGTGGGCTTGGCCTTGATCAAGGTTTAGCAGTTCTTGCTGAGGTGAAAAAGCAAATTGGTTGTCCTGTCCT…	c4
76	+	413508026	RefSeq	NZ_JAEQBF010000039.1	7239	9026	+	WP_206385335.1	zinc ribbon domain-containing protein	Acidithiobacillus sp. MC6.1	MC6.1	MPTVTYEYGIRTDAECLHHVDEQIRLMRQTYNEMIAVMHEIHAASQAYQLTVAGLDAKTLSDRITALNDAFKCARAAQDDERMKTVATERRECWKDLSVLLKVVRQEHKQELQMQFYSRIGANKDTETYQIRCKAVAAGLGWATAQTVLKSTIVAWNTSMRLGKAPRFARGDEKTQDALVLQFTTKGGLTQDKLFAGACNEFGIDSPDAARKRQYWPFWFRLGGASAGAYAKGSIHFHRPLPEQASVAIARLVRKRTGCRNRYFLQLVLNVPAVRQEVTHKRKPLAAVHMGWSADSSGRRVCGFSDTPEPGLAQVIRLPPSIENDLHRAQDIQGQRDKARDAMAPLIRAFGGPLPPEWTDELLEYWRRWKVLPATHMAASRIHAWAHRMGDFAPEWWIA…	595	CGAAGGGTACCGCCTATATCCAGATGGGGCACGGGCCAACCGTGATCTACGATTACTTTGACCCCATGTGCATGTATTGTTTTTCCGTGTTCAATACGGAAAGCGCGTTGATTCGTGAGGGATACCTCACCGTCAGATATGTGCCCATAGGCACGGTGCGGCCTAGCAGCCCTTCCCATGCCGCCTGGATTCTGCAATCGCGGGACCCCAAAGCCCGCCTTGCGCAATACACCCGGATCATCATGTCCGACAACCAGCGAGGTGACTTCAGGAACCTGCCCAGCGCCACTCCGTCGGCTGCAACCACCGCAACGCTGGATAAAGATGTGAACATTCTTGATCGGCATCAGATGACGGGCGTGCCTGTCATCGTCTATCGGGGGCAGCATGGTCAGGCCC…	c1
77		417207257	INSDC	JAFMQS010000001.1	48634	50469	-	MBO0878821.1	hypothetical protein	Mycobacterium sp.		MPTTTVTIGVPSGPSGWRIPEQVHHQLGLAYELREELVDVQLSHDRAVKDLWSSFPAVARVEHELSAAEAKVAELAERARSEGGGRRKATASVPGHGPVVAAQNEVKRLRAQRRSAIAAVVDEARDQLAVLTRSLKAERKRLYAKYCQAKGLYWATFNDCIARHKAIVKRVMKRRRAGQSAVLRHKRCDGTGTLTVQLLRQAHHRARTPRVLADRAGRYRNVIQLPWTAPAVWEALTRAERRHQGRGTVRMRCGTRDGVAQWVDVPIQIHRMLPEEADIVQVQLTITRTAGTYRARFAVTARVPEPEPRNVISGPSVAVHLGWHRSPDGIVAATWRSTRPLDIPGEWKDVIRTRPGRRSGTIVVSERVTRRLRRSTKLATGRQKAFVAIRHQLHDWLSA…	611	CTTGCTGCCGAGGCGCTTCGATAACGATGGTGTGCGGCGCCGTTGTTGTATCTGGCCGCGGGAAACCACGCCATCATCGCTAGGACCGGCGTATCCGCGGGAACGGTGCCTTGCCCCTGCCATTCTCGCGGGTCCGAGGAGAAGTGATCGGGATCGTTGAGGATTCGTACCGCTGTCGAGTGGTCTATCACCAGCGTGGCCGGCACATTCGGCGCCAGATCGACCGGTACGAGCGACGGATGGTAAAAGCTTCGCATCTGAGCGTAGGCGCTGTGCGGGTCGGCGGCGAAGCTGGGATCGTACATCGGATACCGACTGGCGGCGTGGGGGGATGGGTTGGCCGTGGACGACTCTGAGTTCAACGCGTGACTCCATAGGGTTGGGTGAGGGCACTGATCA…	c2
78		451526346	RefSeq	NZ_JAFLNH010000005.1	2349	4193	-	WP_213445835.1	transposase	Mycobacterium sp. SM1	SM1	MAGWSRNDGMNDVTVQTMGVHYRWAVPDVLSRQLRLAHDLREDLVSLQLSYEDDIKRIWSSYPAVRSAEERVALAQEQAAAASDAVKAARIAARGKRVDSALTQHLRDARAALKAARQHRLSAIAEVKDAAMQRIRDRGDQLIADQKALYQRYCQQSDLYWATFNTIVDQHRAAVRRIKQLRAQGRPAMLRHHRFDGTGTIAVQLQRQADMPPRTPALLADATGRYRNVLHLPWIDPKQWADMTRAEQRRAGRVEVRMRCGSRDGQPQWITVPVQAHRWLPADADISGAKLTISRVGADLRGRLSITASIPAPATMHDDESAVAIHLGWLNSDTGTIVAHWRANRPLAVPPGLANVMVPITADGLAGRIIAPASIAARLRRHSQTASERYLALDGIRGK…	614	GAGCGCCGGGATGCCTGGTCTCACAGCAAGACTCGCATCTACTACGGGGATCAGTCGGCACAGTTGGCCGAGATCCGGCAGGCATGCCCGGATCAGGCGGTCTGGTCGTTTTCCAGCCAGCAGGCCACACTGCGGCGACTCAACAAGTCATTCCAGGGTTTTTTCCGGCGGGTCAAGACCGCCAAGCCCGGTGTCAAGGCTGGGTATCCGCGTTTTAGAGGTAAGGCCCGATTCGACAGCGTGGAGTGGCCCAAAGACGGCGATGGTGCGCGTTGGCTACCCGAGATCAAGCGGGTGTATCTTCAGGGCATTGGACAGGTCAAGGTCGAACTGCACCGCCCGGTGGTGGGCCGGGTGAAGACAATCCAGATCAAGCGCCAGGGGCGGCGCTGGATGCTG…	c2
79	+	452251975	INSDC	JAGZGL010000019.1	36819	38522	+	MBS5317580.1	transposase	Clostridiales bacterium		MNKVSITKVFKYRCFEPVEGLALFDEALDNRHMLWNKLVEIDRNFREKSSQIITPIQSDYQVLDQKIKNLQDSIKAIKRKTRSTAKEETRNIQDTIKELKVKRKEAYQEFKRLKHEAIEREKPLLDCLNNERKEQVKQLRSKSGLHGFNFDDVIHNIYDVARVKAMKQGTLLRFKRYSKNGKIAVRPYSNSPLYGADIHKVNTIFYIEPVNQELYNSPIRGVRKKASVTQCHIRVGSADKGKPIFVTLPMVYHRPLPMDGKINAINVKRHYIDHKPIYECLITVTYVIEAPAVNPSSCVAVDLGWRMTKDGLRAAYATDKDNKTMECIVAQRQLNEFDTIRGLSSTRQKHFNDCIHVIKAWIANKNLPDWLIDAVAYIDKWKSYTHIFELYNAFLQHEK…	567	AAAACTAACCTTTACTCAATATAATGAAATCTCAAAAAGAGAAGTAAAAGGAAGCATAACGTTAACGCCTGCTCGTCAATTTAATATTGTTAAAGCAGCTGTTGGTCTATATTGTCGTAGTGAAGATACTACACCTAAAAAATGGATTATGGAATATGCTGCTAGACACGTATTACCATATGATAATCTTATGCTAGATAAAAAAAGTATTAAGTGGTTAGAATCTAACTTATTTCCTTATGTAAAGGCTGTTTGGAAAGATTTTAAAAGCCCTAAAGGAATTTTTCAAATTCCTCATGATGTATATTTGAAAATCTTTGCACTAAAGGCTCCTCAATTACCATATGATTATATTTTGTTCGATGAAGCACAAGATACAGATGGATTAATGCTATCTAT…	c3
80	+	459270446	INSDC	QLUG01000077.1	3051	4805	+	MBT9147095.1	hypothetical protein	Syntrophomonadaceae bacterium		MPFGRKAKPCRVFEYGCLPPVSGKDELLKELRLRNNYWNKLVEIDRLIRQRSALILLLPGDIEAAHLDAQIDLMRGEIKKGRQRTRSSITDADLKQRIKDSIAELRVLWEQNKKDRKPLIETTRADLAAIETEWRVARKAARADSGLYWCNYDDVDTAYDVARKETAKKWAFPKFRRFDGTGKVTVRWQNGLNANNVFDGTGTLLQIAPVHQDAWNHPVRSNRRKASRTTVRFRVRSENRSPVWVELPMVMHRPLPAGGEIRSASLVCGYVGGKPTYKLVITVAPPAHTLPEEGMHRGIRPTVGINLGWRKKDNDIRIAYWADEEGRHGELTLTSNTLAQFSKLNDLKSIRDKYFNEAISALALYISEGTIPDWLKADTTHLNKWRSKPRLLALVGKWR…	584	AATCAAACCCCTTTATGACCTTTGTGATCGAAGCAAAAATAAATAGTGTGAAAAGACTTATTGATTCAGGTGTTGGGGTATCCGTATTGCACGAGTTCATTAAAAAATTCGGTGACTTTCCACTGCAAATGAGCTTGATTACAGATGAGTACGGCGGTTTTGAAAAGTTCTTTGATAGCGAGGCTTTGTCGCGGATAATTCATATTAAGCGCCTGATAGCTACTGTGGCTGACAAGGACAGTCGTGAACTGCTTATGCTTGCGCTGTCGTCGATTGTAGTTCCCGCATCGAAAATGATACGTAGAGGCGATCTTCGCTTTGCCAAAGATACTGAAAAGAAGCTAGACGACAGTGATGTTTTTGGATTATTCCGCAATAAAGTCGAAGATATCATTTCGG…	c3
81		473168890	INSDC	JAFCZZ010000066.1	1322	3172	+	MBW2673151.1	hypothetical protein	Deltaproteobacteria bacterium		MKTRVYQYGLLRPTGEADLVWEQLHSAHRYRNLLTELERKRRDSLRSIMSSYADIAVLEQAATEANDKRQEALGAVKYARKCSRSRSESQAARQQLQAARKLVKVAREALRERRRALLEDESARLQCDEVNAWAGAQRRAARAECGCYWGTYLLVEAAMDAAQKSPLYDGAEPNDPRFVRWRAEGSVGVQVQRGISCGDVFGSDTRIQIDPVDELAWHSETRGQRRRLSRTALRLRVGSGPKGEPVFAQWPMVMHRPLPEAGQIMRATVSVKRYAGRDKWSVELTVRLPDSWQHGICGKGRVAVDIGWRAIDAELRVAYWRGQDGRHGELRLNERTLDGLTMPSGLRSIRDRVFDLFKGLFGQWLREAMVKTAPEIPEWFAEATETLSRWRSTERADRL…	616	GGCCGCCGCCGGGGCCGCCGGGGCCGCCGCCGGGGCCGCCGAACTCAAACGCTGCGCGGAACTCGTCCGCAAGCGCATCCCCTTCGAAACAATGCGAGACGCGCTGCTCGCTGTGCAAGCAAAGCTATGACCGCGCTCCACATCCACGATCTCTTGCGGAAGCGACTGCTCGAAGCGGCTGGCATCGTCGAGCTGCCTCGCTGCCACCTGCCGCTCGAGATGGTTGAGAGGTCGCAGTGGAGCCACCGATTCGAGAGGCTTCAGCGGGCCCGAATGGTGATGGGGTACTACCGCTATGGCGGCCTCAGCACCCCAGCCCGCCGCGCCAAGCTCTACGACAACGTAGGTTCAGCCATCTACCGGCTGCAGCGGTACTACCGCACAGGCAACCAGGAGTTT…	c3
82	+	479105554	INSDC	JAHBWF010000042.1	1243	2919	+	MBX3260756.1	hypothetical protein	Labilithrix sp.		MSVRVYQCSLRPPTGNEALIREQLRAAHDYRNDLVAIERGRRHALRAIDDASDDVARCKEVVRGATRSTRKTAVRELSAARKRARAAAGDELALIAAREHEILLSARANTAAFWGSYLDIEAAHRQSRSQPLYSTDALAPNDPAFVAGPRWRDALGVDDVRAIWWRHHGQLGIQIQGGMTVAELLGGEDTRARLALREPSCRGERWGTLQIRIGSEGRSPIWGEWPVYMHRALPGAARVKWIRVSVTPLAHHERWSCEITVDDPNEDVRSVYAPPRGVVAIEWEWTPLENGSIRVARWTDGGEVQSVTLPPHILGRAKHAGGIRALRDLMRNQLVTDLQRTKDRGTGPRYLVEAINICHLWRSPQRFESLLRRLELDGVTGSAVALLRRWYYGDDHECR…	558	CAGCGGAAGGGCGAACTCCTCCAGCAGATCGAAGAGGTTCTCGTCGAGCTGGCGAACCCGGAGCTCGAGAAGAAGGTGCGCGACTACCTCGCCGACCCGCGCGTGAGCGTCGTCGAGGTGTGGAACCAGCTGTCCGCGAAGCTCGGCGAGAAGCGCGAGCAGTCCGCGGCCGGCGCAACCGAAGTTCAGAAGCAGGAAGGAACCGAGTCATGAGCACGACGCAGCAGCACGAGCAGCACGACGACGTCGAGAACGACGCCCAAGAGCCCGACCTCCCCGACGGCGGCGGGCAGAGCGCCGACGACATCCCCGCTGGCATGTACGACGCGCAGGGAATCGAGGGTTCGGAACAGATCGGGACCGCCGACACAGGAACCGATCAGGTCATCGTTGACCTCG…	c3
83		480080391	INSDC	JADGGG010000207.1	659	2311	+	MBX6755115.1	hypothetical protein	Thermorudis peleae		MAASQENIRTYQYRCAMPVEGLTIAFTQQRLRVAYWNALATHVRRARRSLSRSPRAKTPDPPLAPQSAGFDLKTVRAQFRAQGLYHGNYQDVERAFRAVLRRVGPPHPRRYDPWSGTVSYWFMKGLPVSQLSCDPRVRLEPVPPWSSRAGVRHTVRTRLLRIRVGTDHTRQPIWLALPIFLHRPLPTDGIIRLVRVQWRPSPRIHLPTPEMVERFQRALGLDNAEIAAALRAVGLDWTIPEQLAPWVRRQLEWSASFVVALPSRPTQPRPACRYAAMALCWRMVANRGLRCGYWLGDDGAEGDVVLPHAWLADIAQADRLRSLRARRRNELVRSLLEWGQSASSCPSWLRHALNALPSWRSPTLFACLAWFWQCHRFTDDEQGFALLWTWRADDRRLAL…	550	CAACGAGTCCTATGGCGAAGCCAGTGTTGCCGCGCAGTACATCGCATCGTACGGTTTCTGCCCTGAGCATACGCGAGCCATTGCCCGACGGGGGGCAGTCTGGCCAATTTCCGTCATCTACGACTGGACGTTGAGGAATACGCTTCCGTCATTGCGCAAGGCCCGGCAAGCTCTCGGCGAGGGCGAACGCAGCGACGGCATCCGCTTCCGCGCCTTCAAACGACAACTCGCTGCCGTGCAGCCCAAAGGTCGCTGCATCATTTGCCAGATGGTCGACGAAACGGCGACGCGCCTTGTCGACGATCTCCTCCTCGTCCTTACCCACGACGCCGAAACACAACGCTGCTTCCGTGCAGGCGATGGCCTCTGCATGCCGCACTTCTTCCTCGCTCTGCAGTG…	c3
84		481909737	INSDC	JAIETD010000064.1	3828	5534	+	MBX9932793.1	transposase	Methylobacterium sp.		MHDESLPAENEVIVHQYGLLNPLDWAEDCTSELERMHAFKGRLVEIEHEYRISFDRLLERDPNLRNARQILDEHIRALSACDLSAIGEMETYKSIPRAGQEHSGSTPERRLTALRIQVAQAYRVARKNFKDDLNNLELERRDQVKAARQQSGLWWGNYNAVIKAFEQGRRVSVLTRGVMRVEPFDGTGRFTNQIQGGISVESLISGENIQVKVAPVPADAWSHSSRGERRRLQRTQFTATIFVRDGMRRMVTWPMIMHRPLPENVRIKEVVVSRARLDDRWLWSVVFVCTRTRVIKLGSAAAATVIAIDPGWRRTKTGLRVATIVRATGETEYFELSNRLVQAFRFADELRDRHNVLLANLRMLVSKLTPFQQAKVAGVGETCIDPANLRLPSDFRRLA…	568	GGAAAGAGTAGGCATAATTTCACTCCCGAATGGCTAGCTGACCTGACATTCACAAACCCAGCCAGCATATTGTTGTTGCTGCCGCGCTTTGATCTTGCTTTTCACGGCCCCTATCAACAGCTAAGAAGCTTAGAGTGACCAGAGATAGACGTAATCTAATTGTGCTATCTGAGTAATATCAAATATAAATCTATGCCTAAAGATTTCAACCCTAAAAAACAAAAAAACTCGGCCTTTCGGCCGAGTTAAGTTACTTTGGTCTCTACCTATTGTCTTTTATAGCATTTTATTTGTCAAGCAGTTATTGCATTAGAAGTCGCGCTGCACGCGCATGCGGACCTGGTAGGTGTCGTCGGCGGTGACCGTCCGGACAGCGGCGCCAGCGTTGATCTGGGCCGC…	c4
85		484111264	RefSeq	NZ_JAINZY010000014.1	33655	35466	-	WP_222975640.1	hypothetical protein	Nocardia coffeae	CA2R105	MAVIVQTIGTGHWDIPSQVWEQLRLAHSLRDDLVDLQHQHDAALKELWSAFPGVRRVEGSLAAVQQRANELNERVRAERSQQRTKRIIGPLAEEQDAVRAQLKTLRSERQTAIAKVHKPAKPALAIIKGELKVGYRRLFDKYCRRGGLFWATHNDVVQQHQAAVRRVATMRKEGRSAELRHHRFDGGTLAVQLQREAGEPPRTPEVVANSHGKYHRVIQIPWTDPKVWATLTRPQQREVGRAVVRMRCGSASGEDQWVDIPVQQHRMLPADADITWVKLTVTRTAGTWQARLAVVAELPDPAPIPLADGPTVALHLGWRNHEHGIQVANWRATTPLDIPSEWQHVLRADHDGITGVVVLPNQIVDGVDRAADIASQRDTARNRIQASLLRWLEANGSCP…	603	TCGGGGTCTGCCATGCGGCGATCACCGGTGAAGGCGACTGCGACGTCCTTGGGTCGGTGGCCGGTCGTGTCCTGGCCAAGGCGATCGCCCCGACGTTGTCGCCCGCAGCCATCGTGTGCGACCCTGCCAACCCCGCCGATCGCGCGCGCTTGTTCCAGGCTCGCACCCTGACGATCGCGCACGAGGCGCAGCGGCATCTGGCCACACCGGCCCTCGCGGACCGGCTCGCAGTGATCCCCGAAGCCCTGGAACTCGCGAACGCACATTGCGCCGAAGATGCGTTGCGGGTACTCACCGACAACGACGGCCACCCCGAAATCGCCGCTGTACGTGACGTTTTCGCGCTGGACTACATCCAGCAGCACATGACCTGGTATCTCACGCACGGTCTGCTCGACG…	c2
86		496629630	RefSeq	NZ_JAJALK010000029.1	22335	23963	-	WP_230368416.1	transposase	Methylobacterium brachiatum	B0021	MDEERLARSHGKKEIVIRQYGLLAPLDWGQDCEEELERMDQLWNRLVDIHEAYVIKYRCTLENDSAFRTSREDYEKALHQGCSTPATADAQRTLALVQKEAQKRMASELRELEVRRREEVKIARQNSGLWWGNYNAVVKAFEYGRSATLRAKGTLRKKEGLGPGRLTNQIQGGASVEHLFDGTLSQVNINPVPGEAWSDASRGRRKRLQRTFLHATAFVRDGQRRTVTWPIVLHRPLPPDCRIKEVVVNRRQFAGRWKWTVSFFCTRVSEFISPAPGNRHVTVDIGWRKLEDGLRIATYLSGSEEPVFVVLHNDFLGAYALIGELQAKLVTVLQEGVEIFSSLKVAETLSNCAARIEIFQSLTEKKHVDLIDLIRYLVKQNFFYQINNIEINNWHKSYN…	542	ACAAAGTCTCGACAACGCGCACCGACCCGCAGTGCGGCTTGCGGAACCGGCGCAGGCAGCGCTCAATGGTAGGCGCGTAAGCGAGCACCCACCGGTTGATGGTGGAGTGGTCAACCTCCAGCCTGCGCTCCAGGAGGAGCATCTCCTCGATGTCGCAATAGCTGAGCGGGTAGCGCAGGTACCAGGAAACAGCCTGGACGATCAGCGTGCCCTCGAAGTGTCGGCCCCGGAAATTACTCTGGACCTCTCGTTGCAGCTTGAGGGCGAGGGCGTCGAGGATCAGGGGGCTACGGAGCGGAGCGGCAAGCTCGGCGGCTATGGCTAACGACCCGTGAAGGCCGGCGTGATCGCGTTTGCGACAGTGCGACAGGCCCGAATATAAAAAAAGCCCGGCCTTTC…	c4
87	+	503744612	INSDC	JADZBZ010000134.1	701	2383	+	MCC7241296.1	hypothetical protein	Acidobacteria bacterium		MSISLARAPALYYDVVMSMTRVYRYGLLPPTQGHERIWDQLRLAHRYQQRLVEIERTRRTAVAALEAEDATVAQAHAALTAAEAEVARWLAVPLVGRRRAPDAAAALPTARLAVREARAILRVARAAARAARAPALATINQEASDEIRAARKTSGLYWGTYLQIEQAMDLARRSPTPPRFPAWRGEGRLAVQIQHGLSPEALANDRRLQIDTAPQPVPGRGGKSRPRVRLRIGTEDEGRDPIWGEWPVILHRPIPPEARIMWAQVVLRRTAGRAEWSLHLTLDLPDTWQTEAGGQGTVAVDLGWRRESETRRAGGWTDGTASGDILVEPEVIGALERSESLRGIRDRALPAIREVIRAWRDAQDVLPAEHADRLARVGMWQSSRRFGGLTLWWRTHRTE…	560	CTTCCTCCCCTGTCGGCGCTCGGCCTCGGCGCCCACGCGGCACACCGACCACAGCAGCAGCACCACGAACACCCCGACCCCGACGAGCACCGCCTGCCACACGGGAAGGATGCCGCTCATCGGATCAGTGCTCCGGCGCGATCGGATACGCATCCGATACGATGTCATTGATGATTGCGTCATCGGAGTCGTCCCCGCCGCAATGGAGAGCGCTCCGCAACTCCAGTGCCAGTGCCAGCGCTGGTCGGTGCCGATAGTCGGCTACCTGATGACCCGTCTGGCGCCATCCCTGCTCGCCGTATGCGAGGACCGGAGCCGAGGCCTGCGTCCAGTTGGCGGCTACCGCGTAGATTTCACCGGGGGTCCACGGCTCCACAGCCAGCCCTGTCAGCCCGCCCG…	c3
88	+	504044858	INSDC	JADZFZ010000476.1	15251	17083	+	MCC7537877.1	transposase	Deltaproteobacteria bacterium		MKTIVYRYGLRFPTCGVDAALEQLAASHRYRNQLVELERTRRAKLRAAESKDSAVAQRLGAMQGAQTKLDEALEAAKRSRSSSAKTASRAVSAEHRAAIAAARAVLKETRKAWRDAKAEARDRIAPVCDAINAEALAARKAARAKCGVYWGTYQLVEDADQAARKAPLWMDGEPNDPRFQRYTGEGDLSVQISDGVGLSVSDLAKGTQVMLRECDAEDRRIDGSRRKALRRRCDLWLRVGSDAAKAPVWAVWPMIQHRPLPAGARIKRVTVHRRTIGPRVKWHATFTINVPEPERRCGDGIVAIDIGWRARPDGSLRVAQSFAPDGPSPSEREFTLPREIISALKRADTLRSTRDQNFDEMRRVLFGWIRETRSMPGWFLDDVETLPSWKSPNRLAALA…	610	CGCGGACGCCGGTGGTGACCAGGAGCTGCACCAGGTCGGCGTCGGCGTCGGCGACCTCCGGCCGGATCCGCGCGTGGTGGTTCTGGGCGTCGAGCACCGGGCGCCGGCGCATCGCGGCCAGGATCGCCTTGACCTCGTCGACCGTGAACCACGCCATCTGCGGCGGCACGCGCTTCAGCGCGCTCTTCAGCAACCGCTTCCGCAACGTGGCGAGCATCGCGACCACGTCGTGCGCGCCGATGATCGCGCAGCAGCGTCGGAGGCAGGTCCAGTCGTGGCCGCCGATGGTGTTCGGCGAGCGCCCCTGCTCGAGGCTGGTCGTCACGTAGCGCCGCACCGCGGCCTCGTCGAGCTGTGCCAGGTCGTAGTCGGCGCCGAAGAAGCGCAGCAGCGCGCGCC…	c3
89		514641171	RefSeq	NZ_BPQU01000071.1	1437	3083	-	WP_238263118.1	transposase	Methylobacterium mesophilicum	NBRC 15688	MIEDYENQSILDQKQIVIRHYGLLDPLDWASDCDDEIDRSRKLWNNLVDIHETYAQKYYDLILKDKYLKEAKTNYEKLQEKLASLAAISQAKKLLALTQKEVSKRMASELRDLELARREAVKVARQNSGLWWGNYNPLVRAFENARSAAVRGGHTMRRRAPGGNSRITNTLQGGADVEQLYDGSLSQVMIRPPSGRAWSAESRGERRRLQRTRLTATVFVQSGERRSVTWPMVMHRPIPDDCRVKEVIITRRRVGEQWKWAASFICTRAPGPAAPLPAGAKPLAVDIGWRRVPDGLRVATVSAADGLPRFVVLQKDLLEAFAFTDELRDRVQTSARVGLELLQATDATRFEQPYQEMLITLQRREEGRFTGLREFTRGPFFTAQSRDAVGAEIAAWRKA…	548	CGCACATCAGCCCCGTCAGAGTAGGGCCAAAAGCTAAGCGTCTTGGTTCGCAGCAGATCGTGATCAAGCGGGATAACCGCTTTCCATCCCAAGCTGAACTCGCTGGGCGGTCATCAATGGCTGCTCCTGAGAGCCGCCAACGGCGGTTCGGATGGCTGGCACAGGTCGAAACCGGACGATTGTTGCGGTCGAATCTGGCAAGCGGGACTCGCGGTGGCTTCAAAGCCCTCCCTGCCAGATGCGATACGGCAGTTGGGAGAGGCTCTGAGCGATATGATCCCGACGCGAAAAAGCCCGGCTGTGAAGCCGGGCTTGCAAGGTACGTGAAGCACGAGAGGCAGATCGGCACCGGGGTTCGAGGCCCCGGTGCTCGTTCATGATGCGGCTTAGAAGTCGCGC…	c4
90		518280669	RefSeq	NZ_JAKGCU010000024.1	62969	64789	-	WP_235725425.1	hypothetical protein	Gordonia sp. GW1C4-4	GW1C4-4	MAVVAVTMGVHYRWEFPPMLQSQLRLAHQLREELVTAQLEVEETLRGVWSQVPQVAAAEEALALAQQEVSAAEQVVADLRGGTRRRVTGPPAARLAQARRAVREARVRRRSEISLARPVVDPQIRQIHEQLYARHKQLYKQFCTDGDLFWATFNEVVANHKSTMKKITAQRKQGRSANLKRRRFDGTGTLTVQLQREAGGPARTPAAIADPDGRYRNLLVVPWTDPHEWAGLTRAEQRRRGRVTVRMRCGQHQGHPVWLQVPVQQHRMLAAGAEIVLARLTVSRVSDQRRAQISVVARIDDAAAEVSAGPDVAVRLGWRDGGEHLIVADWRSSRPISIAAHLREVISVDPDGMTGQVRLPRSVPDQVAHAATLGAGRIEAMRHTRAAVVDWLTEHGPVP…	606	CTTTGCTGCCGAATCCGGAGTAGATGTCGGCGTGTGCGGGTGCTGCGGCGACCGCGCCGGCGATCGCGCAGGTGCCGATCCCGACAGCGACCGTGGCTGCCAGTCGTGTCCTGCTCGGTGTGGTCATGTACATGTCTCCTTTGTTCGCAGTGAGTGCTTACTGATGCCGCCTCGGTGTCCGCACTGGCTGTGCGGGTGGTGCGGCCACGATGTGACGTCGGTGGTGCCCGGAAGTGTTCCCCGACTGCAGAACTCGTTGGGTTGGGTCAGGGGTTGAGGGTGGCCGTGGGGGCGCACCAGTTGTGGTGGCAGGTCAGCGCCGAGAACGCCATCCGGTCGGTGTGACGGTTGAGGACCTGCGGGGAGGTGCCGCCACTGTGTGACCAGTCGACCCGGTTG…	c2
91		540862922	RefSeq	NZ_JAKSYL010000124.1	48349	50001	-	WP_244020111.1	transposase	Methylobacterium sp. J-048	J-048	MTEEYENHSIIEKKQVVIRQYGLLDPLDWDSDCDDEIDRSTKLWNSLVDIHEEFTQKYYDLILKDERLKTAKANYEKLQEERASVVAVSAAKKQLAVTQKEVSKRMASELRDLELARREAVKVARQNSGLWWGNYNPLVRAFENARSAAVRGGHTMRRRAPGGNSRITNTLQGGADVEHLFDGSLSQVMIRPPSGRAWSAESRGERRRLQRTRLTATVFVQSGERRIVTWPMVMHRPIPDDCRVKEVIITRRRVGERWKWATSFICTRTAEPAAPVPVGAKAIAVDIGWRRVPEGLRVATVASADGLPRFIVLQRDLIDSFAFADELRERVRTSARVGLELLQATDATLFDQPYQDLLIALQQRQEGRFAALKEFSRGSFFTAQSRDVLGAEITAWRMG…	550	CCTGGGTGCCGCATTCTGCGGTGTGTGGATCTGGGCGGAGACGCACCATGCCGAGATCAAGCGGGCACGCGAGGCTTTCGCGTCGCGAGTGTGACGACGACCCGTCCAGGCGTAACTCGGTCTTACTAAGAGGCTGACCGCAGCTCCCCGGGTCTAGTTAGGGCGCCTGCAAGCGAACCTTCCGAAGGTCTGTGAAGGAGCAAAACCGGACGATGGCCCGCGGTCGAACCTGGTAATCAGGATTCGCGGCGCTTACAAAACCCTCCCGACTCGATGCGGTACGGCAGTTGGGACGGTCTCCGAGCGATATGATTACGACGCAAAAAAGCCCGGCTCAGAAGCCGGGCATGCAAGTTTCGCGAAGCACGAGAGGCTGAAAACACCGGGGTCCGAGACCCC…	c4
92		540923783	RefSeq	NZ_JAKSYM010000328.1	2497	4167	-	WP_244045335.1	transposase	Methylobacterium sp. J-030	J-030	MNLEDENEFQGTKTEIVIRKYGLLAPVEWTEDCESEMRLMDDFWNKLIDVHEKYTSRYLVVIEKDAGFLAAKIEYDNLLSRQAPSAAVATSKRQLAIAQKDATSRMAIELRALETARREEVKIARQNSGLWWGNYNAIVRSSERARSAALRGGNTMRRRSSSDNGRITNTIQGGADVESLYDGSLSQVMVRRPSGRAWSAESRGERRREQRTVLTATVFVRDGERRVVTWPMIMHRPIPPECRLKEVIITRRQVGGRWRWAASFMCTRPAKPLAPVPANSKRLGVDIGWRRIPAGLRVATVLAIGEEPRFVVLPNDLIESFSLIEDLQKRVRSSTIQGLDLLQNADAKAYAQKFRVLLHQYQSIEDKNAAHLKVFCKGAFFLEQQRELIAPDLVAWRIE…	556	TCAATGTCGATCACGCGGCCATTCTTCACGCCGATCTGGGTGTAGAAGCCCTCCAGGCCGATATCGAGGTCCTTGACCGGTGACCAGATGATGTTCGCGCCAGCGACGAACTGGTACGTGTCACGCAGCGCCTGGCTGAGGGTCGAGAACCGGGTGCCCGGCGCGCCGACCGCGTTCTGGCCGAAGGCCTGGGTACCTGTCGGGTTTAGTGCGCTGAAGATCAAGCTTTGACCAGCCCGCGATGCAGCCGAGAAATTCATCTCACCGTAGGAGCCGAAGAAAGCTGAGCGCCACTCTGGGCTCCAGTAGTGCAGATATGACCCGACGACCGTGAAGCTGTTGGACAGCTGCAGCTGGCCTGTCACAGGGTTGACCGTCGCGTCGTTGAAGTACTGCTGG…	c4
93			IMG/M	2791354774	27071	28297	-	2791429631	hypothetical protein	Methylorubrum populi P-1M		MELEPTINFARHSPVAPEPAGTEVVVRQYGLLEPLDWGDDCSAELGRMVDLWNALVEIERGARGQYQKIMQNDPAITETSAKISAVLCEQASLIARRTKMRASGQGKSYIAPINESLADLGGKLRELRRTAASLSKQVRVRVKNELRSVESSRRAEVKLARQGSGLWWGNYNAVVNAYEQARSRALREGGEIRAKTFDGSGRITNQIQGGMSVADLFGGGHSQVTVRPLPEDAWSHSSRGVRKRLQRTIITATIFTQQGERRTVSWPMIMHRPIPQDCRIKTVVVTRRRCEEGWRWQVVFTCTRDSPARSPAPNGQRRAVHLGWRRLPDGIRVATLASNIKQGARFFTTPNVVLEGFALTDSLRGKRQGLRDAALQWLMSLDWSGAPEPLAGKFRAIQP…	408	TCATCTATTGCTAGGTAATCCAGTTTGCATCAAACACCTTGTCCGCAACAAAGGCTTTGTAGGCAATCCCTTCAATAAGGGGTATGACGCCAATGCTATCGTGGCGCTGACCTGCCAGGAGGGTGAAGCGCACCAAATTGCCTAGCGCATCGGTTAAGGCCACAATCTTGGTGGTCAAGCCGCTCCTGAACTTGCTATGGCTTGGCTTTCAGTTCCTCCCCAGCGCCTTGCCCGTGGCGGCAAACCTTGGCGATCCTGCTGTCCATCAGCGCTGCTTCTCCGGCACCATGAAGCAGGTCCGGCGCTGGCTGTTGGAGCGGCGCACCCGCCCAGCCGAGACCGCAACCCAGCGTCTGCAAGCACCACCAGCCGCAGCGCCGACTTCGCTATCCTTGGTCT…	c4
94			IMG/M	2516653028	5838	7559	+	2516811162	hypothetical protein	Sphaerisporangium cinnabarinum FD25488, DSM 44094		VAELYRAHLLRNKLVELYRAYDSALEAIWGNYPEVRAAQERVEALKNALENAKRRPVSVENVRMVRKELKEARESLRLAKHGVYPMIKTLRAEAKASYTAAIAGTYKEFVQDGGLYWGTYKDLLWKRHVPMVQKVYERRMNGRPAQAHFSRWDGTERLAVTLQHSQTFRHPRDPKTLASPDNPWRNVFGLSPWIPPEQWQSMSRAEQRKATRGAVARFRIGSGETKAVVSLPVRIHRMLPADATVLEAHLTRKRVADALECFLSVTVKLPAPDALPGGRRVGVHLGWRVLPDGGLRVAVTSGAGEIPDTLSAIVHDHGTWQEIVLPRTWRDRYAKPAALASTRQLAFNATREWLNAWLSDRGERRELLEQVAGTSLESLSRWHSPTRLRGVVTGLRRHF…	573	ACGACTAGGCGAAGCAGACAAGGCGCTGAATCTGGTGATGCGGGCAGTTGAAGCCCTGGAGCGGTCACCCCGAGAGGCTGACCCGCAACAGCTCTCGGTGCTAGGCGGGCTCCACTTAGTTGCCGTAACTGCTGCTGCCACCCAGTTTGATCGCGCAACCGTAGATGCGCACTTGGCTCAGGCCCATCAGCTAGCCGACCTTATAGGCGGAGACCGCAACGACTTCTGGACCGCCTTCGGGCCGACCAACGTAGTGATCCACGCACTGTCCGCCGCAGTCACCTTCGCTGACGCAAAACAGGCGATCCGCGAGGGGGAGAGCCTTGACGTCTCCAGCCTCGCCCCGGGTCTTCTCGGTCGTCGTGCACAGGTCTACTTGGACCTAGGACGCGCCTATGC…	c2
95			IMG/M	2517572113	1064	1984	+	2517799160	hypothetical protein	Thioalkalivibrio sp. ALgr3		MKRTDEKKEALVYAYGCGEVPLWSPAIREEVRKQRAFWDALVDMDRELDRELDDRMKADDPAYAAAVEYLKKKAEELREARTARDEARAASRSRKVDPALDKALREAASARDSARREVWRLAAAWRKANKEAIREHQARRKEEIKRLRSASGLFWANYNRVVDDYEAGRKTAMKKGRRMRHFNPDREDGVLTVQIQRTASGLGASPEEVHRGDCSMIHVEAPPVGVEFLGASARRREGRVMARIRVDADGNQVKFPVVMHRPMPTNARVKAVQLVWKREGETVKAKLCFTVSKAKEDTQREATSAAG	307	CCTGCCGATGAAACCGGCTGACCAGGCCCTTTGCCTCGCCGTCCTGCGCGGCGTGGTGGAAGACCGAGACCCCGGCCAGTTTCTTGGGTCCACCATCGGGCTTTGCGCCTACATGGAGGCCCTGTGCGAGCGGGGGTGGATGCAGGGTGATCCGGCCCGCCCCTGGGAATGGCGGCCGACGCGAAGCGGCCTGCGGATCTATGTCACCACGGGCCTCGATGGATTTCCGAAGGGCCGGTGGTATTTCTACACCCGGTTCTATGAGCGGGCGGTTGAGGGGATCGGTTCGGGTCGATCCTCGATGGAGAATCGGCCGTGAGGCCAGGCACTGCGTTCTATCCCAACAGGAGAGAGTAATGCGAAACGACTGTACGGCCTGCCGCCTGAGCGAGTGCCGGA…	c4
96			IMG/M	2708742753	30670	31914	-	2709623514	hypothetical protein	Acidobacteria bacterium RBG_16_64_8		TRQQRGDEPLLPRTCGRCRTPYAEGERVWWSKGAHRLTGCPRCGSPLRFLPFDGTGTVAVQLQGDTDPLEKGGDVRKGCSVRELLEYGHGQFRIEASADRRHRVAWIRVGSDGRAPVWAKVPIVYHRDLPLSAVVKAARLLCYRVATHMRWSVQLMLDDVPSTLPAPSRERIGIDVGWRLYPDRMRVACWADSAGRTGELSLPQRLLDRWKKCEDLRSIQDKRLLAALDELVTARRVDGGRWPQWLRDATASCGVWRSRRKLSRLAERLRTETDPSSVKLYARLEEWRKQDEHLWEWEANQRENVLRARLEIYRVFTAKTVALYDEVRTEDLDLRDFAELPDVERGDKSDEPITANARGRRFKASLSELVGAMRDATLRAGGAWVKVDPTLTTQWCAAC…	415	CACGCGCCAGCAGCGCGGCGACGAGCCGCTGCTGCCAAGGACATGTGGCCGGTGCCGGACACCATACGCCGAGGGCGAGCGCGTGTGGTGGAGCAAGGGCGCGCACCGGCTGACTGGGTGCCCCCGCTGCGGATCTCCGCTGCGGTTCCTGCCGTTCGATGGAACGGGAACCGTTGCTGTGCAGCTTCAGGGCGACACCGACCCGCTCGAGAAGGGCGGCGACGTGCGCAAGGGCTGCTCGGTCCGCGAGCTGCTGGAGTACGGGCATGGGCAGTTCCGCATCGAGGCCAGTGCGGACCGTCGACATCGCGTCGCGTGGATCCGCGTCGGCAGCGACGGGCGGGCACCCGTGTGGGCGAAGGTTCCCATCGTCTACCACCGCGACCTGCCGCTCAGCGC…	c3
97	+		IMG/M	2811995294	1606635	1608026	-	2813735978	hypothetical protein	Acidithiobacillus caldus ATCC 51756		VLEAALHAWQKSMQRGRPPRFAVGAEKSQDTLTIQFSNAGGCAVEDIFTGKRKDFSIQYPKKGFRKRSYTPFVFRLGAATDGIYAQGTVQVDREPPQGARVALVRLVRKVMGPKYRYSLQLLLSLPEPVRVEHFARRKPLLAIHIGWNFDEAGRRLAGLSDNGDALDASILSLPVSIEQDLRRSTEIQAIRDANRDAIVQRLKADLVLPDDLPEEDALRVLWEKLRRLPAQHISANRLHYLAGLLALRDAMPEWFELWRKADKRRWQKQVHLAKSARNRRGTFYRQTALDLARRYEAMVLEMPDLKKAAEKLNELTGEKTDLAKKARAGRVIAALYSLESALHWAACKCGTAVLHLSGEETVKSCALCRGVSMVTDPEDGQMLYCEDCGSTVDRKKNGA…	463	CCCTTTTCTAGCAACAGTGCGCCACCCTCCTCAAGCTAGTTGTAGACCTCCCGTACACCAGATTCGAGCATAGCTCAGCCGTTTCGGGAGTTGGGCTACTCACCCATGGCCCGCCACCTGGCCGCAGGTTCCCGTGTCGGGGTGGGTTTTCACGGACATTGGTGCAGCTATTGTCAAGGCATTTGGTTCGGCTATCTACTTGAAGCAGAATGTCCGGTATGCGGAAGGAGAAGCGGCTGATAGCGTTGCCCAACACTCCCGTCCTGAATCAGGGGAAGCACCTAGGTCTGCGTCTGAATGGGCCTCCAAAAGTTGGACTAGAGGTTGAGAGGGCACCGAAAATTATTGAGAAATCCCTTTTGATCGGGAAATTCGAGCAAAAAATCTCGAGAAACAGGC…	c1
98	+		IMG/M	2744054820	67196	68986	+	2745776490	hypothetical protein	Acidithiobacillus ferrooxidans BY0502		MSTITYEYGVRLEPDCIQHVDHQIILARGTYNEMIAAMRSVHDAAQSFQMEKAGPEGRAIAARIEALNTAFKEARAQQQEESLLQAIAVERRQCWRDLGVILKGVRQEHKKTLQEVFYNRIGINKGTDTYAIRCKAVADGLGWATAQDVLNRAIIAWKMSMKLGRAPQFARGDEKTQDALTVQFTEKGGMPKDKMLEGESAVIGVEQPENTGKRAYGHFWFRLGSASEGHYARGTIQWHRDLPEDASMASARLVRKRTGCKMKYYMQYVINTAQIRQVSDHARKALLAVHMGWSADISGRRVCGITDAADPELAQIIQLPPEIERNIQRAANIQGKRDQARDEIAPKIRAFDGSLPPEWDESTQDYWSHWKVLPANHMAASRIHAWRKRLGDFAPEWMA…	596	CTTTGAGACGGACGACGAGTTGACTGATGCCGTTGCCAGGTTGCGTTCTCTTGGGTGGCGTGCCCAGAAACTGTTAGTCGAATGTGTTGCCACTCAGGGTATCACCCGGACCGTTGTCTCGCGTGCGGCGGCGGCGCTTAATGACGCCGGTTTCGTTTTCGTAAGGGATAAAGATGTTGAAGCGGCTGGTACATTCTTCCGCGACCACCCCGAGTACCAGTATTATCTGGATGCGGTGCGCGAACAGGGACGCCCGTTGTTCGCTGGTGAAGTGGCGTTCCTGTTCGCGCACCGCTTCAATGAAGAGAACAAATAGGGAAGACCGATGAACACCACGGAAACGCACCACACATTCTGGCGTCAACTAGGAGATCATCCAGAACTCCATGCCATGGAATT…	c1
99			IMG/M	2820901319	132910	134202	-	2820902001	hypothetical protein	Unclassified Actinobacteria Emb289P4bin58		MRHHRFDGTGTLCVSLLRTAGDPPRTPMVVANSESGAYRNVLGVPWVAPVVWEGLSRSQRRADGRVGVRMRVGYGDDLKSPTHVDIPVQAHRFLPAEADITGAKLSIRRRGTKLIGSLSITAKDVPDPLPVKDGPSIVLHWGWRDVPTGGAEVARWVSTSPLDIPVDMRGVFTCHDESRMSGAVIAPAVMFTKLDHVEALQSELDTAFNEARGVLSEWLRAHPDVVVDDPTSREPVVLTGAVVGAWRSHERLARLAWAWHRECPAGVEDMESVLWEWRCGHRHVSNIAANTRARAINARRDVYRNVAAVISGQCGGVGVDDMDLARLASRGASSELPDTVTAPGSRRRVYAAPGELRYCIVSACQKDGVTVVTLDTAENSHTCHACGYANPGDDRWLNP…	430	ATCGTGTCGTGCGGGTGAATCGCAAAACGGTGACCGTCTCGGTCGGAGTGATGCATGGCATGGAGATGCTGTACGACTTCGTACGCATCACAGATGTTAAGGAGATGACGGAATGATTACACATGAGGAAACTTACAACCAATGGGGCGAGTTGATATCAGTCGAGTGGCATGCGCAATGCGACAACTGTAGTACCACCTCGGAGTTGCTGCACTCAGGGAGTGCTATAGCAAGACATATTGAGCAAGACAAGTGGTCATGGCTGACAGAAGTGATCCTACTATGCCCAACATGCTGGGAACGCCACGCAGGAGCACGCACATGACCACACTGACACGCACGGATAAACTGAACACAACGCACACAAAACACGTGGCGTTGGAAGGAAGAAACGTGAAC…	c2
100			IMG/M	2829328702	1499	3385	-	2829329630	hypothetical protein	Thermoanaerobacteraceae bacterium DeMMO5_38		AVEAVAVGERKRAHLQACALLDQLLEAAGPEQEAEALFGRKARFCITYEYGCLPPTSGQEAFLEQVQGRYRLWNKLVEIEKEHIAKVRALLGDPYDESLLAALLEEKRLLISEVKCLRQKTRRGNVDIIAKQAQIKELTAQINKLAAASKERRRAKAREDRPMLDELERQRREAVNQAMAASGLYWGNYDDVRNHYETARRRALREGVELKFRRFAGEGEVSVRYQRGLRVGDVFKCSDRKLQIEPVSPDAWYHPTRAVRRRAARTVVRIRAASDERKKPVWLELPLVMHRPLPPGLIRQASVARQLVFNRFRYKLLVVVELDNPPPAKAEGPTVAVVVGFRKLRDGIRVAYWVAEDGKKGQVLLPEDLVEQFAKLNHLKSVCDRHFNDTKMAVAAWLA…	628	CGCCGTAGAGGCCGTCGCGGTCGGTGAGCGCAAGCGAGCCCATCTCCAGGCGTGCGCACTCCTCGATCAGCTCCTCGAGGCGGCTGGCCCCGAACAGGAGGCTGAAGCCTTGTTTGGCCGGAAAGCGCGTTTCTGTATAACTTACGAATACGGTTGTTTACCGCCCACAAGCGGCCAGGAAGCATTTCTTGAACAGGTGCAAGGACGATATCGGCTGTGGAACAAGCTTGTCGAGATTGAAAAGGAGCACATTGCGAAGGTCCGTGCCCTGCTCGGCGACCCGTATGACGAGTCCCTCCTTGCGGCTCTCCTGGAAGAAAAGAGGCTGTTGATCTCGGAGGTAAAATGCCTGCGCCAAAAGACCCGACGCGGTAACGTTGACATCATAGCAAAGCAGGC…	c3
101			IMG/M	2820901319	32684	34540	-	2820902713	hypothetical protein	Unclassified Actinobacteria Emb289P4bin58		MITVIKYGVWHTWSRHIPDSVRDQLWLAHCAREDLVTTTLDYHDALKDIWSSFPEVAAAEQRIRDADDLLATLLDEQSKARQASQSKKVPTDLRQRLTQARASVRSAKQERRDAITTAGVIATPLIAQAKDAQYARRKELYTTYCTRGIPDRDGRIVRLYHATFNDVRTSHETAEKRISASRANGSPAQMRHHRFDETGTLAVSLLRQAGAPPRTPQVLADTETGKYRNVLAMPWFTPDAWAGKTRAQQRVDGRVTLRMRIGYADDLSSPTFVDLPVQAHRFFPPEADITGAKLTIQRRGTTFHATVSITGKGLPDPTPVTSGPAVVLHWGWREVDTDIVEVARWAADAPLHIPDDMGDVFTTDGSGTGGSILTPKTVFTRLNHVEKLQSEQGTAFSSA…	618	ATCCACCATGACCACCACCATCGACGCAGCCACACTGCTGACAACCGCCGCCCTGCTCCACACCCCCCGACGTGACGACGAGTCGGAGTCCGACTGGGCCACACGCGCCCTGTCCGTGATCCCACACCTGATCAACGTCGCCGCCGAACACGCCCCCGACGACCAAGCCGCACCGCAGCCTATGACCGACCTGGCGGCGGTGACCACGCTCCTGCTCGCCACCACCGCACCCGACCCCGGCGAGACCCGCGACGCCGCCCTGGCGCGCACCGCCGCCCGTGCGGGACACCTCGTCCGCGTGGCGGCCGACGCGACGCAACCCACCGACGCGGACGTCAAGCGAGAGGGGCATCGCAGTTACGTCACCCACGTGCTCGGCGTCGAACCGATCACACGAGA…	c2
102			IMG/M	2820106212	299	2152	+	2820109061	hypothetical protein	Unclassified Proteobacteria Emb289P4bin44		MIRVYRYGLLAPTMNGALVREQMRGANQYRNVLVEIECARRSALRTLLTDNGLRQLEEEVAAAEASVQTAVAAAREVRSSARSAASVTARHRVREARETRRRAVDALRARRREIRDSAAVQRAMSEINERAASLRRSARGLCGVYWGTYLLVEDADHRARAAALYDGALPNNPRCLRFFGSGRIGVQIQRGIPCAVLFGSDARLRVAPVDPGAWQSPERAERRRLSRTVLSLRIGSEGRSPIWAQWPMTMHRPLPEGSIVKRATVSVHRRGPREEWSVEITLEVPDDSFVGSRANQANGTGSVVAIDIGWRAMGGELRVAAWAGSDGRSGELVLPESLVGAFVKVEELHSIRDQNFTAARQGLEAWLTGFAAIPDWLHDASDSIAEWRHPSRLAALAKK…	617	AGCCCGAAATCCGTGGCTCACGCTCCGCTTCTATTCGAGAGCCACGGCCTTCGGGCTCAACGGAGCGCGACGTGTGCGCATCGCCTTGGATTTTCAAATTCAGCGCAACTGAGTTGCGCTGTATCGCGTCGGCACGTTTGGTCACGTTCGCGCTCATGGGCGACTCTCACGTGGGCGAGAGTTACGAAATCCGAAATCGGCAATCCATGGGTGGATCATTTAAAAACATGTGGTGGATCATCGATTACCGCGGCGCGCAGTACGCCCCCGGACTTAGTGTTGATGATACGGATATCCAATGATTCGTGTTTATCGTTATGGTCTTCTGGCTCCGACCATGAACGGCGCGCTCGTGCGCGAGCAAATGCGTGGTGCCAATCAATACCGCAACGTGCTCGT…	c3
103			IMG/M	2894917955	16737	18302	-	2894919031	IS605 OrfB family transposase	Roseobacter sp. AG-891-A04		MDELEQKEQVIGEAFEALRQVRMEEGTRDESNPKLKLQRGVINKLKKEQGEIFAELKPLRKDADTKIDKKTLNDEYREKCKQAVSVKNCGIYRRTADQIYANFRTARDKAFKDNATMRFHPFDGTGYFQFRCTRKESNTDGISVDEFMGAKFTENQRCAVTRVDDNKKKPRIRINSVLTGGPSKASKVFHQFDWIYHGPLPPDCQIQNGKILRTRSGDKFKYDLVLTVKVSDVATIKPDKLKGTIGIDIGFRKVANTVLIATVMSDDATKPPLEVKAPNKMVSALEHVINLQSELDDAAADLGKVITPLLKDNPLPKDHQKYRMWRSIANRPANVTLSFEKAYKLSIWLKHEPDVFPKEITEKVHTWWRSCSRKYREIHNRRRKQLTHRKHFYRETAAE…	521	TTTGGAACACTCTTGTAGCTTTGCATAGAGAAAGTCGTGAGAACTGGGATGATGCCAGACGTACTGCCTCTATTCTTTACTCAGAAAAGATGGATGAGCTTGAACAAAAAGAGCAGGTTATTGGTGAAGCTTTTGAAGCCCTTCGCCAAGTACGTATGGAAGAAGGTACTAGAGATGAAAGTAATCCAAAGCTTAAGCTTCAAAGAGGCGTAATCAATAAACTCAAAAAAGAGCAGGGCGAAATCTTTGCAGAATTGAAACCGTTAAGAAAAGATGCGGATACAAAGATTGATAAAAAAACTTTAAATGATGAGTATCGTGAAAAATGTAAGCAGGCTGTTTCTGTAAAAAATTGTGGTATCTATCGCAGAACAGCAGATCAAATATATGCTAACTTTA…	c4
104	+		IMG/M	2634166236	40086	41867	-	2634876354	Putative transposase DNA-binding domain-containing protein	Methylococcaceae-21 (UID203)		MIRVYKYGIKPPFDFGEDCVDELRRMNNYWNRLVEIDREREVAFRNLCRSWSPEYATAMDRIDALKQPIDAIYEEIRATRVKNRNKELPDEIKVRKDRLLGERKVLWETCKAIQKKLPKDLQEPLIQKYKTDCKLARQQSGLYWGNYNAVSESFETAKSRTIKEGGRLHFRLFDGAGRFVNQIQGGMTAVDLFTGAKSQAKCSASVIRKSRGGTPHHSFTFTAFTGRDVDGKRFRRELTADLAYHRPIPAEGTIKSIEIVRDIIDGHEKWHVCFTVSLPDIEIEHPKRNIAGVNMGWRQIGSALRIAVIVDDKNQKREYFLPATVAHKFEHAESIQAKADEAENEMLVWLREIYQAANQAPQEWKEAVQGVLRNRPARDAYAKLLSEWEGAQDLINGFD…	593	GAGGACGAGAGATTTATACAACCGTTCACAATTTTTTGGGTAATTAGCGTTAAGGCATCATTTCAACTAGATTTTACGAACACCCTTAATTTTTTAATAACAATAAAGGAAGTTTAAAGATATGAATTTTTTTGCAAACTATGGCGTTCAAAAAGCAAAACAATTAATGGCAGGTCTCAGTGAAGCCATCGTCAAGTTCGATCCGGAGGCTGCAACAGAAGCCGCGATTGTTGAAATCGAACAAAAATTCGACACCCTGAATCTCTCATTTTCCAAGGCCAAAAAAGCTTGGGAGAAAGAGCAAAAAGAAGCGGATACGATTGTTGCACTGTACAACCAGCGATTAGCGGCAGCTGAATTCTTGCAGACACAGGAAGGAAAAAAAACGGCGCTCGAGAA…	c4
105			IMG/M	2890304692	7683	9443	-	2890306680	translation initiation factor 1 (eIF-1/SUI1)	Ottowia sp. GY511		MKQITIRKLGARLLGDSESTILQSMRQQNRLWNKLVEIERANTEAYRQIVAGSDAELAAITKEHQTVEEQLEEVRIARNRARAAKRTKALDNAPDFAAAIKTLAARLKELRVGMKACRARAKEAAAPGLQQLEEGRRAAVKAAAKEAELWWAHSELVLAAYDVARVRALKTNGTLRFKRFEGEGRIGVRFNNGILLSAPPPTSMLKVREPTLDELGGLQATRSKKRIVAVDMRVGKAGEDRTAPIATFLVTIHAGAELLLNTPLKTVVVKRENHAGRGKWFMLFMFVDADADPIDKPLPARAVGVDFGFRMVRSPDVHSVGDDARSQLLRVATVVGGDGAKEHITLPSDLVGKFHHAAELRGELDRIANDFWLAHGPLFTEDVLGAMSKDEWLRVLVQK…	586	AACAGGCCATTCGTTCCCTGGCATGGGTGGTGCATCGCTGGGCGGGAAAGACACGGCCCACGCTCATCAGCGTCGAGAACGTCCCGCGCCAGACCAGCTGGGCCAGGCTCGTCGCCAAGCGCGACAAGGCGACCGGCCGCGTCGTGACGCTGGATGAGATCGTTGATCCGGTGACGCGCCGACGCAGTTTTCGGGTGGCCGACCCTGGCGAATACGTCCCGCGCCACCGCCAATACCTGGTGCCCGATCCGCGTGACAGCGGCTCGCAGTGGCGCCGGTTCGTCAAAGGCCTGGAGGACATGGGCTACGTGGTCGAGTGGCGAACCATCTGCAACGCGGACCTGGGCGCGCACAGCACGCGCACCCGCCTGTATGTGCTGGCGCGCTGTGATGGCCAGC…	c4
106			IMG/M	2820111668	49353	50858	-	2820112290	transposase	Unclassified Proteobacteria Emb289P4bin34		MDEINERAARLRRGARALCGVYWGTYLLVEDADHRARAAALYDGAQPNNPRCSRFVGAGRVGVQIQKGFPCETLFGSDARLRVAPVDSGAWHSMRRGERRQLSRTTLSLRIGSEGRDPIWAQWPMLMHRPLPEGSIVKRATVSVRRRGPRDEWAVEITVDVADEILAVQRTDSNESAVAIHIGWRAIGNELRVAAWAGSDGRSGELRLPASLLGAFAKVEELRSIRDRNLAAARDALSGWLAAAASIPEWLREATVGIMEWRVPSRLAVLAKQWRNVRFVGDEKAYEALEAWRYHDYHLWSWEDSQRIHALRARRELYRIFAAQLAREYVSIVIEDFDLRVVAKRHLVEDASIEWRGLRRNRQAAAVSELRASLQNASKSRSARIELLDTRSFLQPCHA…	501	GTCGACCGATTCTTCGCAAACCGCACGCATCCTGCTGAACAATGGAAGCGGCACGCTCGACCCTGCGCGCAGCGTCGCGGTCAACATGGCTCCTGGGATTGCGAAGGTATTCGCCGCGACGCCGGCAGGCGAGCTTGCCGTCGCCGTCAACAACATGGTGTCGTTCTATCGCGTCGAGCGCGGTGCTCTCGTGTTGACTCAGACACCCCAAGTCACGCTGAGTGGTGGGGGTGTGGAGTCGATGGCTTTTGGCGATGTGAATGGCGATGGCGTCGATGACATGGTCATCGGTTTCCCTGATGCCGCCGAGGTGTATCTCGGTACTGCATTGGTTCCTTGAAAAGAGTTCACGATGGCTTTCTCGATTTGGAGTGCAGCTTGAAGACCCTCAAAACACGG…	c3
107			IMG/VR	3300006128	9878	11452	+	Ga0007828_100030718	hypothetical protein	Freshwater microbial communities from Crystal Bog, Wisconsin, USA - CBE16Oct07 (*) (MER-FS) (assembled)		MAFRVLKYGVKIKTLEEDIADVFKKQISLWNNLVDEFHSSRERYDEACATHIPEYKEARDNVIKIKEDMQFLYRDLEDEDFEEDKAAIKKEIEEKGKTLSAFYKEMSLASKQLDKAVIKELNSKHNDVIRECRQKSGLHWGNYNEICARYQDAKIAALKKGGRLYHQSFNGSGTLNCDIVKVPKKEDGSIVKDNDKPVKVARTVEDLLSGKLTHVKLENLRVIKSKKYLDLKIVAYTYRDEKNKKQYRFIEGVVHYHTDLPKDAEVVKVRLKRCLTGKFKYNWRLYVMVNLPDLDSVKHNGALTAKLGVDVMQKYLGSEIARLCDSEKNNQSYFLPSEVIHKLKIANTYNDNANISRTKMTKWLSDFIKSDGYKYSDKWVGLARHVSRKRACESTHKEL…	525	CTCATTGGAAAAACAACTGAAACTCAGTGCCATCCAGTGCACTGAATTCTATAATCTCTTAGAAGAATCTAAGAAAACCATTAATGGAGCTGACCACGTTAAACAAGCCTTATTTAGCCGAATGATAGATCACTTTAATAAGCTCAAAACTTCAACATGGTTTATTGGAGACCAAGGCACTTTATTTAATGACTTTGATCGAATCGAAGCTTTAAAGGAAGGGCTTGCAGAATGGGCAAGAGATGTGGCTTCTATCAACGCTGACATTCGTAATTCCATTACGGGTGAAGATAATACGGCAGATATTATTGCTGCTATGAAGAAAGCAAAAGAAAACGAACCAAATGAAAGTAATCAAGATGTATCATGATGTTGATTATTCTTCTAGTAGCTATACTG…	c4
108	+		IMG/VR	3300014613	3422	5305	+	Ga0180008_10000219	hypothetical protein	Groundwater microbial communities from the Aspo Hard Rock Laboratory (HRL) deep subsurface site, Sweden - MM_PW_MetaG (*) (MER-FS) (assembled)		VIPDGKRKGEKRMILIYEYGIPFDPMEGHDFVEDQILMAHRYYNKLIEIERAKRARIRAIQQAHPILGPLVTESDETHELFNDIIDRQKKAKSKDNRYPEVDPEEWEAAKEISAEVRLRLTAAKAAVKAELTPAYEAASQEAKDRKRLARANSKVYWGTYLITEAAAEAAVNAKPKSRPGKVPPPWHMCPAFRRWNGEGSLAVQIQKPKALTEVTVFGHDNQFRITPVDPYAWDKSTPRGLRCRLGRTTFTMRVGMKRGETASFRMVMHRPLPPGSRITWAKIIRRRVDDRLYRFRYFLQLTVETTLCVRHPGLDNADPVSIPVVAINCGWRALADGSLRVATWLGSDNRTGTLELGREEFRDRIERAESIRSRRDIDLDELKKAIEGFGEIFKSMEVE…	628	CTACGCCTCGTTCGAGGAGGCGCTTACTCAGTGCATCATTGCGCTCTCTACTGCACGGATCAAGACCGAAAAAGCGTGGGACGAAGAGATCCAGAACCGTCGCTACGTCTTCCTCAAGACAGGCTCAGTCGAGGGGCAAGAAGAGGCTGAAAAAGAGGGCCTTGGCGCTCCGAAGGAACCTAAGAAAGCGTCGGATATCTCGTGTCACTCACACGTCTGGCCTGGTCCAGTTGAATGCCCATGGTGCAGGATTGATCGTCTCAAGGCAGAGTGTGACAGCATGCGGAAGGAGATCGAAGCTGTCGTGGATGCTGCGGCTGTCTGCATGCGTGACCGAGACGCTAAAATCACTCTTCTCAAGATAGAGCTCAAGAAGGCAACTTCCAAGTTGGCGGCGGG…	c3
109			IMG/VR	3300029174	3	1583	+	Ga0168029_1000471	hypothetical protein	Aquariaum water viral communities from Chicago, USA - Amazon Rising - AZ1 (*) (MER-FS) (assembled)		WLRDLEFTFEQGLYQQLKTERENLDSMKREGIMTEFVAAHKLALQARCRKDCQTPCERHGHVHKKHGINNITVYNRPRKAVKVINEKGKAKSKSVPLRVLDIFNGTVDIHVNKPDDFCYLTNEVADRKRRSVPFTLRLSSMRPETISGRVVLHREIPENAKVKLVKLNGQKQSHGRGFLWQLILCLEIPSNAIHEIEALKPACGLDVGYRLIGDYLRVGVVTDTNGDKFELRLPLLDTATSKDRWNERSRERKGLPPLQMPATNYYDLIAMQQKLSALVEETKAELIRLNAQEAFAWTDEIQELFKDFDKVRDKGLMKMLRYLEANLKIHHLETDLNYLSSNQVQIVNAICRLEKESKPILLKRALLTERLLSRRDHAYKNIAAWLHENYSHVVWEGDL…	526	AATGGCTTCGTGACCTTGAGTTTACTTTTGAGCAAGGCTTGTATCAACAATTGAAAACTGAACGCGAGAATCTTGACAGCATGAAGCGTGAAGGAATTATGACGGAGTTCGTCGCGGCGCACAAGTTGGCTTTGCAAGCGCGTTGTCGAAAAGATTGTCAAACGCCGTGCGAGCGTCACGGTCACGTTCACAAAAAACACGGAATCAACAACATCACGGTTTACAATCGCCCGCGTAAAGCGGTTAAGGTCATAAACGAAAAAGGGAAAGCGAAGAGTAAAAGTGTCCCATTGAGAGTGTTGGATATTTTCAACGGAACGGTTGATATTCACGTCAACAAGCCCGATGACTTTTGCTATCTCACAAACGAAGTCGCAGACCGAAAAAGGCGTTCTGTTC…	c4
110	+		IMG/VR	3300011441	8307	9968	-	Ga0137452_100007111	hypothetical protein	Soil microbial communities from meander-bound floodplain in the East River, Colorado, USA - East River MetaG ERMGT513_2 (*) (MER-FS) (assembled)		MKRASREAGQVVVYRYGCPSWADLPESGMVQLRLAHDLRNELVAVEYRYRELIDGIWSSQSAVSVAELALADATAAVERAAALMLAQRKIDRSTIPRAGAKQALAEARAARREAKLTVKVAKAIDKEAAGPLLADAKAARYAAITSTRAEYVVAGLFWATANDVVQNHDTAAKLVALAWKQGRPARRRTRPWKGTGTITTQVMWQAGKPARTPGVLASATSPWRNVFRIEPGRSRGEWPGQPSSGGTVRDDHATVHLRIEKGAEAICLPIVLHRPLPTDGDVAGVQITRRRIAGCYRLSIAITVRLPEPTPALGGVPVSVTFGWAAAGDGAVHVARLGAPFGLGPPPPWLVKHLVAIPASATDVDVFAPAIWRLLLARDDSIRGHRDDLLDGLREQVIT…	554	ACGCCGCCGCGTGTGCCTCGTCGCGGCTGGCTTCGTATCCGCCCGGCATCGGACACTTCGTATAGACCCTCATATCCGATAACAGGTAACCATCGCTCATCCACGCGCTCTAGCGTACCGAAAATGCGTAGTGGACGATGCGGCCGACGCTCGGCGTCATGGTTATCCTTTCGTCGTGGAGCTGTTCGCGTGGATTCCGGACCGGTGCACCAACGGCCACCCGCTCGGGCCGGGCCGGATCAACCTGTCCTGGGTGGGGTGTTTGTGTCCGGCCGCGCAGGACGGCGGTCACCAGGTGGTTCGGTGCCGGATCAGCGGTTGTCGTGCGGTGGCGTTTCCGCCGGGTCATGTGGGTCCGGTGCCGGACCAGCGGTGAGGTCTTGCGCGGCGCGGAGCTTA…	c2
111	+		IMG/VR	3300020000	34178	36289	-	Ga0193692_100002460	hypothetical protein	Soil microbial communities from a riparian zone of the East river system, Colorado, United States - L3a1 (*) (MER-FS) (assembled)		MLTAENTSEDAVSATLSPPPKKSRGRKTSTKPTRIYSYRILPPEDPAHRKLVDDQFYLAHQYKRRLTEIEVDLRASFRAIDLDHPLTREAYTAWEARSTALDATYTALRQAKAGKAPEQRDLDSFRALLQSGKRDCSKAWRDVKASRATPEVKDHHQPRYTASRELAAKQRLDARAAFSARGLLHGTYVRIEQAVEKSVDSTGRPPQFRRYEGEGTIGRQLPRLRDKSGLLYGVTTRDLYSGEDSRVHLTPLPDGWEKLSRTARRRAAKPYRGSAKRQPHGDGWQEIPARLDGQYVEMQFGWKPADRPSTWIRFPLSHHRRLPDDAEILWAHICRWRVGIHYEWRMQLTIESDTFRRPETATALGGTCAIDIGWRRIFDAGGNQVGLRVAYLVDEHGHE…	703	TTCATCGCCGAGATGCTTGGCCATCGCGCAACGCCCCCGTTACACTGGCTCAAGCTTCTAACCCGCCACCCATCAGTGTTAGTACGCGAAGGGGCGGTGTACGGACTGGCACCCCATGTCGAGGTACCGTGGGTCCAGGCACTGTTACAGTCAATTGCATCGACAGACGCTAGCAAAGGCGTTCGCGATGCGGCGCGGGAGGCACTGGAGCCGTGAAACGTGTCGCGAAGATCACTGACTGTATGCTCATCTACGCCGTCATGGGGTGCCCGTTCTGCAGCGCTCGTACGGTGGCGAACCCAGCGATGCCCTGGCGCGTGAACTGCCATGTCGAATACTACGAGGGCAAAGATGACCCGATGACCGACGCTCGCAGGATCGTGTTCGATGATAAGCGCA…	c3
112	+		IMG/VR	3300005253	27337	28872	-	Ga0073583_115056259	hypothetical protein	Marine sediment microbial community near Loki's castle (*) (MER-FS) (assembled)		MTKVYKYGALPGGDTLCAQMNLGRVYYNSLVEAENERRTTMWGGDRPPSPATHVCKKSCSTCDKAESKKRKPRKHECKKFCPVCRAHYKALRKQYRSEPPLDVKPFRKKAAEGGLYWGTYLVIEQDFSAAWKETESFSLVKFRSWRQGDMCAVQIQRDKDPDRMFLIKSAPDPRKKKQQRYTLRLRVGSKGQAPVWAEPLPFEMHRPLQGTATWVKIARKYVADRVIWSVQFTRRDIPERKDNAERGAVAIDVGWRKTDDGMRIAYARGDDGAEYELVLPPKWMKHADQADRIRSARDQNLVELQKQERFWSVILAVCGFSNKKLFARLKSTLSVRRVAKPGEHTKWIKKERHLWQYEAGCRNRSVTRRRNDVRVWLRDLRRRYAHAVIKDSCHKKMKE…	512	TGGATAGTTGGCTAGCACAAGTGCTCACCCGACGCCCACGCCTCGGGGACAAGTACCGGTCTGAGCATCACGGCGACTGGATCGTGTACCGGATCGACAGCGACGGAGAGATCGTCTTGCACAACCCCGGCCACGGATTCATCACCAAGTCGGGCGCCGGCTTGCTCAAGCTGAGGCGATTGTGAGCCAGGTCAAATGGAAAATGATGGTGTACGGGTGGGGGATCAACTTTGCCCTGAAGAAGAAGATGACTATTAACTACGACTGGAAGTGTCCGCGGTCGATGGCGGGCTGCGCGGCGGCGCTCGTTCGCGCAGCATTGCCGCAGTATCGAGGAAAGCACAAGAGCAAGATCGTGAGCGTGATCCGATTCGTAGAGTTGTGGGAGTCCAAGCAGTG…	c3
113	+		IMG/VR	3300026320	40735	42468	-	Ga0209131_100015667	hypothetical protein	Grasslands soil microbial communities from the Angelo Coastal Reserve, California, USA - Sample 9_17_2013_40cm (SPAdes) (*) (MER-FS) (assembled)		VNRVYKYGLLSPTLGFDLIDDTIYKSHRYYNTLIEIERGRRTHIREALCTHADTESLVIEITNLAAERDEAREQIKRKRSASRSRSESAEQRERVRQLGIRLRALRAQLKDAKAVIATDPMIAGAIKLANEHAAQRRRDERKRCGVYWGTYLLIEAAVDQAAKSKMDPQFRSWSGNGRIGAQLQGGIDLTELATNTQLQIHDRVDHRIGRRAGTRKLLRVRVGSNERAPIWAEWPMIMHRPLPDDARIKGVTVHKRRRDCRRWEWLVDILIDTNLTATTKRSSTGACALNLGWAQRSQGLRAGYVVGDDGHEVEIVLSQGVIDRVEKAESIHSTRDKLLNTLRPLLIEAIGVIAGPPQWLVERCQHIHTWRSASRFASLARMWRQQRFTDDNEAYELVE…	577	CGCCGAGAAGAGAAATCTGATGCATGCGAATACAATGCAGTTCCGCATCCTTGTGGGCAAAAATTGCAGAGTGATTACCATTCCTTGACGAAGCAATGGCAAGTCGTGTTAGCTAACAGTCGGGACTAACTAAGATCGCGAAATCGCGATTTGTCACAGACAGTCTCATGATCGTAGCCGGCCCACAGACTTCCATCGCCATTTCGCCTCACGCGAAAGAACGATCATGGGTGATGTTCGTTCAGGTCATGCCGACGAGCGGCATCGGACCGATCAAGATCGAAGGCGTACGCGGTGCAAAGATCGGCGAGCGCCTGAACACAATCTCCGTAGAGAATCCGTGGCCGGCTTACTTGATCGGCCTCGTGGAATCGATGATCCCGCATGAACATGCACGCG…	c3
114			IMG/VR	3300031552	10322	11818	+	Ga0315542_100000119	hypothetical protein	Salt marsh sediment microbial communities from the Plum Island Ecosystem LTER, Massachusetts, United States - Salt Marsh Sediment SW1601-20 (*) (MER-FS) (assembled)		MKRKTSSLPSRTYRYHVRLDRNDEAVFDRIGAQCKEYYAALVNIENQRRAATEEFLILKYPTFASLREEMSELEKRVKEKGVRKALFEVGKSFSKMLKELVAKEAESLKKFTAEAVRQKKIIRARLSGEGLPWGSYSKVEMAFFAACRKGGALTCREKETGESIAVQIQCTKPCTVDGLRSDRRIQISTPPTSVWSLSWGERKRAARTVGKIRIGTQRPGREPVWFHFAVTYHRPLPEDATLKWAWIGRSPRHGRSTYRRCVDNKERWRKRYEYYLYLTVESSAFISPLRAPTGKTAAIDVDVEVESHKDGRLSIGELTDSNERRESIFFSEHLLNRFQKCDELQSIRDKNHNRLVEDLREVEELLTAGFRKYLLGEEHRISHLHHLITYETLENKELS…	498	GAAGCGGTTCGAATATCGCAGAGATGATAGAGGCTTTGAGGTCGGTGATGTTCTCTTATTGCGTTGTTGGGATCCAGCAGCCAGTGTCTACACAGGACGAACTCTAAAGAGGCGCGTGACCTATATTGCTCGCGGGCCCATGTTCGATATCCCATTAGGCTACTGTATTATGTCAATTGAGCCGGAGGAAGAATGGCTAATTTTGATGAGGAACGATTCCCGAAGTGGGGGAAGTAAAGAGCAAATGGAAAAGTAAAAACCCAACTGTAAGGAGCAAGGAAATCATGACTGCTGAAAAGATTATCAAGATTCGATGCGATATACACAAAACTAACAAGTGCTATAGTTATATAGAAGTTGACTCAGAGGAGGTGTATGAGGCCCGGCAAATCGCAGCTA…	c3
115	+		IMG/VR	3300001605	15251	16414	+	Draft_1000033126	hypothetical protein	Tailings pond microbial communities from Northern Alberta - Syncrude Mildred Lake Settling Basin (*) (MER-FS) (assembled)		MRMGSAKANRWATGTWQAHRSIPEGAQVAGATLVREKVGPKFTWNIQLVLKLRAPMTAPVAAVREPLAVVHLGWSADSTGRRIGAIASAADPGLATLLQLPAEIESGLQRAADIQSRRDSARDNIVPFLKSIQSDVVSKWPEAIQEDFLKIKRLPATHVAASRLHRLWWHLHTADLLTPEVDQLTTWRAADRLAHQASVGLARSARGMRKDFYRNLALRQCQRFEAIVLDQPDLVDAAEKIDEVSGERNELGAKARSGRVVAALFEYTGALKWAAARCGTTLIEVDGETANICSHCGNIGLETVDGTQFQQQQCPACAAIVDRKCNAAASVFQRMSATIDDEVVKAAEKHAAAAQAALAKQRERLAKVQEARRRRIAEKGDSTANVE*	388	GCGCCGTTGCTGTGTTCGCCGAGCTTGGCGCCCACAGCTGCACCGAGAACTGCACCAACGGCGCTACCACCGACACGCGACGTGGAGGAGACCTCCACTTCGACATCACGCGCCTGGATCACCACGGCACGCATCACGGACGAAGACGTCTGCGCACTGGGGATGCGGTAGACGTTGCCACTTTGCGCCATCGCCTCAGGCGCCGACAGGAACGCAGCTGCGAAGCCGATGGCCAGCAGCATGTTGACCCAGTTGTACGGGTTCTTGAAAGCACGCACGAAGTTGTTTTTGAAGACCATTTGACACTCTCCTGTGAAGAAAAATGACGAAGGCCTTCCCCGATGGGGCATGGCCCCCATCGGGTGAAACCGCACACGAGGTGCGGGCGGGCAGGAAGCC…	c1
116	+		IMG/VR	3300002220	49927	51777	-	MLSBCLC_1000414076	hypothetical protein	Wastewater microbial communities from Syncrude, Ft. McMurray, Alberta - West In Pit SyncrudeMLSB2011 (*) (MER-FS) (assembled)		MKTSIPTLPAGDVLVYKYGCRLDADSLAAVNEQISLARRLYNDLVADMRKAVEARTERVFELGGPSAAAIRDHIERLNAAFSSAKAVNDEAAMKAIAEERRGHWKSMSAALKDVHAQHKQELRTFLAGIGKNSDCTTYQTRSRYVAAGLGWATANQVLDSALQAFQSTIKMGQAPRFAVGSETNRDILSLQFTAAGGVAASKLLSGEHTELKLTPPAKGYGRRCYGDFSMRMGSAKANRWATGTWQAHRSIPEGAQVAGATLVREKVGPKFTWNIQLVLKLRAPMTAPVAAVREPLAVVHLGWSADSTGRRIGAIASAADPGLATLLQLPAEIESGLQRAADIQSRRDSARDNIVPFLKSIQSDVVSKWPEAIQEDFLKIKRLPATHVAASRLHRLWWH…	617	CCCGAATCAAATATTCCCAGGCCGGTACCGACGaaaaaaaaCGCCGCTCAGAAGAGCGGCGTTTTGGGCTGATGGATGCAGCGCAAGATCAGAAGATCTGGCGCGACGTGCGAGTCTCCAACTCGAAAACAAACAGATTCTTGGCACCCAGATCGCGTGCGCGGCGGGTGGCCTCGAACACGTTGGTAGAGCTGACGCTGTTGTTTTTGCCGTTCTCAAGAACGGCCCAGAAGATAACCATGGCGTCCATGAGAACAGTCCTTTCATGTGTGGAAGTTGAAAAATCTCCCGCCCGGGTTCGGACAGGAATCGCCGTCTTTGCGATCAGCGGGTTTGGAAGCTCACTTGCGTGAGATCGCTCGCCTCCGTGTACCGGTACGACCGGGCCAGGACTTGAGC…	c1
117			IMG/VR	3300007533	61241	63106	-	Ga0102944_100004873	Putative transposase DNA-binding domain-containing protein	Salt pond soil microbial communities from South San Francisco under conditions of wetland restoration - Salt Pond MetaG R2_restored_D_shore_MG (*) (MER-FS) (assembled)		MNDVTLSFRGLEPRESTSWSYGARVAGSEALEEQYTLAQRTYNNMVEVTRQALAAFNEWFAEKDPEIARLGTEIERLGAQWAEAKARDDRDELARIAAERRPLRQQWYERCFAVRKDNRGEVNALLKQWVGSAKESRLYLARVEAVKAGLYWATATAVMTAVQRAWDKQFPRLRPVAFSRRSEKRRETLVVQFTESGGVAMETLHTKHGGLWIEPPGEGLLSAWANGRRPGRPDRYLRFRMRIGGRGREGVYVEGSVQMVRPVPEGARVMMARLVRERVATRYRYQLQLVLRLAEPLSIPAEDKAPRVALDIGWYYEAGRGRRVIAYTAGANEDAVEQIYLDPSIDEAFDRVDDMNSRRSLARDDVTIALRCCQWDGAPEALAEALSAINRLPVAHVSP…	622	TCGCGCCAGTGAAACACATGAGGCAGCGCCTGCAGCAGAGTCTCGGTCCGCCGGCTCACGGCTCAAGCTCCAGCTCGCGTTGCCTGGGGACGTCCGCGACGGGGGGCTGCCGCTCCTCGCGTGAATGACTTGCTGTCGGCAGTGCCTCGGCGTGGACGCACAGCCGCCACTGACCGGGATCGCCCAAGCCATTGCCATGGTAGACCTTGAGCTCGCCCAACGGCGCGTCGTGTAAGCGGCAGTGCCAGATAAGTTGCGCACCGGCCATCGCTACACAATGTGGATCGATATCGATTGAAGTCAGCGACAACTGCCGCAACGACGCCGGGCCTGCTTCGGTGAAGTACAACTGCGCCGTGGCGAGGAGCATCACGCCCGACCCGCCTGCCGGATCGGCGA…	c1
118	+		IMG/VR	3300007352	22442	24109	-	Ga0104756_100012943	Putative transposase DNA-binding domain-containing protein	Deep subsurface aquifer microbial community from Lead, South Dakota (DUSEL-D aquifer) (*) (MER-FS) (assembled)		MLDQLRGRNTFWNCLVEIERRQRIEVRSLLQPPESKVPALQQELEEARVAIKAERKRQRSRNADVSDLRAYIKDLQQQLKSARAEDKAARERIKEASQPRLDELEAERLEQVKAAQHNSNLYWCNYDDVLASYGVARVRAMREGTEIKFHRFDGTGKVSVRYQQGLPVADVFGADTRLQIRPVDPRAWTSPIRGERRRLARTVVRIRIGSHEDRSPVWLELPMVMHRPLPEGGGIRNAAVVRERIADSWRYRLVITVATPQQEIVTHQDRNRIAIDVGWRKLDEGLRVAYWVDDLGQQGQVLLANEVIEQFRKVDDLKSIRDLHFNATRVALVDWLQHVVVPDWLAERCKTLSFWQSQARLSALVRDWEGQRFDADDEMLAGLQAWWVKDRHLWQWESH…	556	GTCCAGGCTATCGTTGAGGACTACCTGAAGACGAATGGCTACGATGGCCTCTACAATGCCGCTGCCGACTGTGCGTGCGATCTGTCGGACTTGATGCCGTGCGGGTTTGACTGTTCGGCGTGCAAGCCTGGCTACCGGGTGCCATGCAGGTGCGGTGAGAACTGCCTGTTCGACATCGTGTCTGAGAAGCCAGTGAAAGGAGGTGATGCCTGATGGCCGGTAACGATGCCACGTCGAGAATACCTGAGGGCGACCCGGCGACGGGTGAGGGCGGGGGCCGGGAGGTCCAACAGCTGTTGCAGGTTTGTCATGAACTGTATCCCGTGATTGCGGGACAGTGCATCGCTCATGGGATGGCGGGCGAGGTGGAGGCAGAAAAGCGATGGGATGGTCATGCAA…	c3	Protein expression was initiated from alternative start codon (protein contains additional N-teminal MPFRKPAEPRDNRVYEYGCLPPTAGFDD sequence)
119			IMG/VR	3300025010	25699	27384	+	Ga0209319_100026530	transposase	Groundwater microbial communities from Rifle, Colorado - Groundwater E2 (SPAdes) (*) (MER-FS) (assembled)		MFGHESKPCKVYEYGCLPPTEGEEAFLEEIRRRHNLWNRLVEIEHDHRAKVREVLVVPDDPMPAMYDRLKELRQQIKEERKQKRSGKVDVSELQQQVKELQAAIKEEKMGHAATKKEIAATNKPLLQELDEERKALVKEAAKASGLYWCNYEEVVMGYDTARKKAMRDKTELKFHRWEGVGKVTVRFQKGLPVPALFTSDKRLQVDPVESDAWEHPTRSVRRKASRTAIRLRVTSDEAKKPVWIELPMVMHRPLPPESEIRSASIVRERVGRKYRYKAIITATTPDVLKAHGRGVMAIDLGWRKVKDGLRVAFWADDNDNSGSLVLPHGVLYEFNKLDDLKSIRDTHHNEAKTELVEWLAGNAMPEWMAEDTATLSQWRSPARMVSLVRKWSDNRFEGD…	561	AAGATTAAGACTGGCAACCCCTGCCAGCGAAGCAGCTAGAAAAGCTAAGTTCGATGAAGCAAAAGAAACTGGCAAACCTGTTCTGCTGCGACGCTGGAGCACCGGTTGCTGTGACCGCAGGGAAGAGTGCAGTTTAGACATCCATTATGAGTTCGCAATGCCGGACGGAACGGTGAAACACGACTGGAACCACACCTGGTAGAGaaaaaaaCGGTTAGGCCGGGCAACCCGCCCGGCCTAACGAAAATAAAAAACAAGGGAGATAGAAACATGaaaaaaaCTAGAAGTTACAAGAACTACACCGTCACCAGCGAGTCGAAAATTGTATGTGGAGCTGACTGGCAAGAGCAGCTTGCAAAAACAGGCCGCGCTGGGCACGAGGTTACGGTTACTACGGTT…	c3
120			IMG/VR	3300015076	646	2367	-	Ga0167656_10000352	Transposase	Arctic soil microbial communities from a glacier forefield, Storglaciaren, Tarfala, Sweden (Sample st-6a, vegetation/snow interface) (*) (MER-FS) (assembled)		VYRYATGVRCDFDANAMAQLRMAHELYNEFVAIWRRHEEQKAAAWREHPEVDALTIAVEVLDEQLTDAVELWRKSKSKARNRTGDKELKAALDALRAELKEARSTLKKTKTDVHETLIPRFRELGDEAHAAGKATYADLVQTRGLYWATYNLVREQHLRAVQALNRKRTAGQPAELRFRRWQAQGQLAVQLQREATAPQRTPELLASGEGKWRNVISLPPMQERKHRSPLTIRTGVNEDGETTHLTVPEVIWHRPIPPEADITAATVSRQRIAGNHMLWAGLTAKIPVSDPSTAPGVCGVDTGWRTMPDGSIRVAIWRSKYNGDIVVPSHLHDSIRLDGEGGEVSIPPRYISKWLHIAELQSRRDRKMDRLREQLKGSPEVAEHLQEGERIDQWRSPNR…	574	CCCCCGGTCAAATGTCATGAAATGTCATGAGATGGCACGAGAGGGTTCGAGCATCTGATTCATCATCAGTTGGTGGATGCATCATCATGCCTGGTGAATGCTTGTTTGCCTGTCTATGTTGTGCTCATTGTGTGGCACATAACCCTGTGACCTGGGCTTTTGATACTTAGTTTACCTAATAATACGATGGTCCTACTTAGTTTACCTAATGATTCAAACGGCCCAAAATGACCCTATTCCCGACCAACTAGGTCAACAATTCAAttccctccttcctccctcccttctccttccttGAAAAACCTTTGGCACGAAACATTTCTCAAGTTACCGCTTGACGTACCCGATGACCATAGCGCATCGTTAGTTATCGGCTTAAGCGAGCCAAACAAGAACCGG…	c2
121	+		IMG/VR	3300025010	13252	15051	-	Ga0209319_100022419	transposase	Groundwater microbial communities from Rifle, Colorado - Groundwater E2 (SPAdes) (*) (MER-FS) (assembled)		MKRSKSDKSARVYKFGSPLKTAVESEVAMEQLRLQNRFWNALVEADKVFTEKYWAIRDGADARLPVLRKQIEDIKVRTEEIRTEIKKGRQDGIKGTPSDLKAEIVELKAQKKPLIAEKKEIWAFVKDTVKPQLHELDGERYDKNVAIRQEYAQNGLYWGNYLAVMDSFETARMAIMKTQVEDGQKRPELQFHRFERVGRWTCQIQGGMNITQAFLGSNNYFQIDRLPADAWTHPSRGERGRLKRTKARIRIGSGEKKTVPIWLEIPIVMHRPIPESAEIKSVSIHVSKLADKFVWSLTVTVREDCSVPLERTGHCVAINIGWRAKGLATRIAYMLDSRGVEEEILLGSEYTVSNEKAASLQGIRKKNFNETVAWFNEWKKANADIVPPWLSERTKMMMS…	599	CCGGATAGCCCAAACCGATGGGTATTGGGTCCGTCGCGCCATATCCCAAAACGAAATGATGGCGAATGCACGCCTGATCTCCGAAGCGCCGAACATGGCCTTGCTGCTTCGGAATCCAAAGATCCTGATCGGGGAATTCCTTTTGTCGAGATCCCCGGAAGGAACCGGCGTATGGATCACGCACCTCGGCGGCGAAGGCGGGGAGTTCTCCTCGCAGGCGGTTGGCGAGGCTATCAAGAAATTTTACATCGATAATTTTTAAGATTCGGCCAGAATTTTAAGATTCGGCCAGAAAGGGAGCATCATGGCAATGTGGATATATAGGGAAGAAAAAGTCGAACTCCCGACCGGGTACACGACCAAGCTTTTTGGATCCGACATTCTTATCGAAGGCCGATA…	c3
122	+		IMG/VR	3300025012	34631	36349	-	Ga0209727_100041643	transposase	Groundwater microbial communities from Rifle, Colorado, USA - Groundwater C1 (*) (MER-FS) (assembled)		MIRTLAYGTLAPTTGAEQMRKQLSLAHRYQHALCEIERNRRAVRQDVLDSEPTVTESRAAALALPERDRKAAWQAHRVAIKAAIAKHAEALAEIEERAKDLTRAARATCGCYWGTYLVVEDAMQRARRSGEEPRFRRWDGSGIVAVQIQGGLSVAELLAGEDTRARLLPHAGPERAHGNRDRLRDIWIRVGSDGRAPIWAVVPIVYHRELPPDATIRWVRLAQHRVATHHQLSAQFVIETEAAALPAPGLGTIAIDVGWRRVEGGMRVAAWVDDAGGEGTLVMPERLLIRWEKVADLRSIRDLNFNAALACLVKARRAGGLPPGIHEATQHAHQCEAPARLAALTLRWRRSVEGASLVGEHLLRITLEPWRRQDKHLLEWESHQRESVLRARRDLYRRF…	572	GTGGGACGGCTCCCTGCCCCACGACCTCCCGCGTGTCGAGATCGATACCTCTGCGGCCGAGTGTGCCGCAGGGTGGAGCTTCGCAGCGCAGCCTGAGACGGCGCTGCGGATCGCCGGGCTGTGGCCCGACGGACGACCGAGCAGACTCTTCCGCTGTGAGATCTCCGATGACGCGCTCGTGCGCGGTAGGAAGATCCGCTCGGCGACTGGTACGATCGTAGAGGAGATCACGGATCTCCGGCCGGCGCTGCTCGCGCTACATGCGCCGTTCGGCGACCTCGTGGCGGAGGTGACCGAGGAGGCGCTCCTGTGGCGGGAGGCACTCGCCCGGCCGCGGTGCGACGCGGCGGCGGTGGAGGCGCAGCTCCGCATTGCGCTGTCTAGCCGTGATCTTCGGTG…	c3
123			IMG/VR	3300028735	43272	44861	+	Ga0272446_100090757	transposase	Hot spring microbial mat communities from Yellowstone National Park, WY, United States - YNP-CB-006-1 (*) (MER-FS) (assembled)		MAYGNTGRPVRAYRFGALRPREGWPEALAQHRLRTLYWNELVRIDQERRAAVEEAVAAAAAPAETDEARRAARAAAWREPAVRETADALRRAAYERQKAVRHSLVEQGLYWPNYMDIEASFQLAARGKEPPRFHRFDPLEGRIAFPFTNGAPARTILDGSDTRVRLEPIPPWSATANAARHAARTRLLRVRVGTSPDRQPVWFALPVILHRPLPADGVVRGVGVNWRRRGAGVVYSVTLVVEQPGALPEPGDGPAVALDLCWRRLEDGGLRCGYWRGEDGVSGEVRLPASWLAAMERVEALRSLRDQHLNALRPALLAWIDGAPGVPDWLREARRWMPQWRSARRFAGLAIRWRHQRFAGDDAGLALIEAWRKRDKHLAEWEANLRDNLLDQRREIYRL…	529	GGCCGCGGCCGTCGCGGCCGACACCGACCGCTGGCTGATCGCGGACGAGCCGCCGGCCGAGCCGCGCACGGCCGAGTAATGGCCAGCCCCCACGCGCCACGATCGCGGCCGGGTCGCCCGGCCGCCAGTGCGAAAGGAGCAGCGATGCCGGCCCCCAGCCCGATAATCTCGTTccgcgccaccggccgcctcgcggacgacctagcggcgcgcgccggcgccggcgcgctcggcggGATCGTCCAGCGCGACCTCGGTCGCTATTACCATGCGATCGACGAGGCGCTGGCCGGCATCCGCGCGCGCCTCGGCCTCACCCGGCCGGAGGCGATGCTGATCGTCGCCGCCTGCAACGGCGTGCTTTGGACCGAGACCACGGCCGGCCTGGTCTGGTCCCGG…	c3
124	+		IMG/VR	3300014059	16715	18610	+	Ga0119868_100021030	Transposase	Activated sludge microbial communities from Shanghai, China - membrane bioreactor - Membrane foulants (*) (MER-FS) (assembled)		MTTIVYRYGLLPPTENAETVRDQMLLAHRYKNSLIAVERIRRDKSRAILRTAGDIETLEAAVKGADEACREAARDVKACRASTRSRSETEEMKRRHAEAKATLKTARAALAEARRAGREAPEIIAARKANNSETATLTKAARAANGLYWGTGAVVDDAIKAASKVPLYAFGEPCDPSFKRWSGEAAIGIQVHQKGESGDGLSVESFLNGTGDARNWLYSSPRGQEIRAPHPNPKVEAARLRNAERRDASDRLNTRERRYLHVRIGTKDEKGRPALMATFPMVMHRPLPPNALIKRVVVQCRKIGPREEWYCCLTVATEGLLRDPAPTCGGAVAVEIGWRTVPDGRIQVARHLTAGGSAETLVVDLSGLRKADELRSIREKHFNDARGALVDWLRENTVP…	632	GCCAGCCCCTCCCGGGCTACTCTACGAGCTCGAGACGTCCGGGCTTGCCGGATGGTCCTCCCGCCCGCCCGCCGGCGTGCAGCCACCAACGATCGCCGAGGCGCTTCGAGCGCTCCGCGAACTCGACGACGAGCGCGCGAGCGGTCCGGTGATGCCCGAAACCCGGGGGTCGCTCGCACGCAGGAAAAACGCGTGCGAAGTGTGCGCTGGCGTGGCCGAGAACGGCCGGGCGAGGCGCTCAGAAATCGACCCGCTCGCAACACGATCGCCACTTGCGCGGGATCTTTGAGGTCTTAGGCTGAGGGTCTCAAGGGTCGCGCAGCACCCTCTAAGCTGCGACCCTAGCCACCTGACAGGAGACATCAGCATGGACCGTGTCTCAAGGGTCGCGCAGCACCC…	c3
125	+		IMG/VR	3300025503	19260	21002	-	Ga0209012_100084227	transposase	Ferric oxide microbial mat and aquatic microbial communities from Rainbow Spring, Yellowstone National Park, USA - RS3B (SPAdes) (*) (MER-FS) (assembled)		VPFGKKRSDKVAIVYEYGCLPPEGGLPAVAERQLVLADDFWNSLADIDRRHRAKMREILDDGELGKLNAHITSCKARIEELRGQIKGVNQRERRNAGVDANTKAEIARLKAEVKATAARIKEIKPEHIAKQKPLLEENDALRQAAVKRARQWFSDRGLYWGTYNAVLRSYETAHKVLLKSGEQMQAHRYTGEGRWVVQIITTAGEKPTTAEDLATGTMVQIDPVDFSDWKHISRGERRRRARTKCRIRVGSEGRAPVWLELPCVMHRPLPEGAEIVGADVTRRLVGPARWEYRLHLTLRVPAPVPADAAKPAIGVDIGWRALPNGGTRVAYAVGEDGSRKEVVCPDDILAGLAKSSDLRSLRDEKMNRIKAFLRDVIPGLDSADLSEQTEHLAMWKSPK…	580	CGGGCAGCGGAACCACCGGCGAAGTCGCCGCGGCGATGGGCATCGAGAGCGACTGCTACGACCTGCGGCCGGACCCGCCGGTCGGGGTCGGCGGGTGGAACGTGCTCGAGGATGAGCCAAACCGCGGGGCGCCGATGGTGCTCGGGCACTGGCCGTACTGGGACATGTACCGCTACTCTGAGATCTGGGGCAAGGGAGACGCGCGGGATCTGTCCTGTGTGCCCACGTATGAGGAGTTCCTGAGCCTGTCGGGCCGGGCCTTGGCTCGGATGTTGCAGTGGGTCGACGTGGGCGGGCATGTGGGCGTGCTGGTCGGGTCCATCCGCCGCAAGGGCCGCCTGTACGATCTGGCCCTCGACCTGCCAAAGCCGGGGCCTGTGGCGTACCGGCTGGTCAAGG…	c3
126	+		IMG/VR	3300031749	69295	70986	+	Ga0315298_100051786	transposase	Extremophilic microbial mat communities from Washburn Hot Springs, YNP, Wyoming, USA - WHS_1_MG (*) (MER-FS) (assembled)		MFGNPSEPSCVYRYGAYAPTTNIEIVHEQMRIGSRYRNKLCEIELARRAERDAFLQEASGEVNAAEKALADICAEIDKIKTEIAEYRKRARKRKLPPELSARRKELFAARKAARQRRNAAKKAAYKSSEFKEGLHKIDVAAIEKIKQARAESGLYWGTYSHVEQSMKGTQKGPPPKFKSYRNGEGTIAVQVQHGLTVREAESCKDTRIRIEGTGRKRILHIRVGSNGRKPIWATVPFVYHRPLPEDALIKWVRVTSRRVACHFHWYVLFTVSRPSGWKKADLAPDGVVAMDIGWRLFRDRFRVAYWVGSDGQEGEICLPLEYLDRRDKKNDLRKIRDEKFNAIRDKLADWIEAKTDALPQWLKEDTTSLRQWKSQARLAGLVLRWSRQRFTGDEEIFPE…	563	TCGAGTGGCTTATTGGAGCGGATCGGACGGGCAGCACGGGGAAATAGTTATTCCGACGAAATACGTGATACGCTATGAGAAAATACGTGAGCTGCAAGGAATCCGCGATAAAAGAGCCGCTGCCGCCAAGTATCGACTTCTCGAGTGGCTGTCGGCTCATGAGGCTCCGGATTGGTTGCGTGATGCCGTTAGGAATATGCCGGAGAAGGGCCTGTCAAGATCGCTGGTCGAAATCGTCGCTCGATGGGGAGGTGCCAGATTCGATGGCGATTCGTACATTTACAAGGAGATGTGCAAATGGAGAAAAAAGAACAAGTTTTTGTGCAATCGATTAGCCAATCTGCGGGCCAGCTTGACAGACGCGCGCAACGATATATACAGGAAGCAGGTGCGCGCTCT…	c3
127	+		IMG/VR	3300020171	24037	25500	-	Ga0180732_100063046	Transposase	Groundwater microbial communities from the Olkiluoto Island deep subsurface site, Finland - KR11_0.1 MetaG (*) (MER-FS) (assembled)		MRLGRECYNALVEVENARRHLAWGGDIPPKPPHPLPLTQDGDENDDETAWCRCAECKAHWMGIREALHALPPIDTKPIYAHYCTNGPLYWGTFNHVAQAFSAAWKKTRPWRPVKYRSWRQGGVIAVQIQAGYQKRQNYDTLFRINDVVDTRTRHRHKGHHRATVQLALGAGRMTSPIEIEQHRPIVGTPTWVTARLCYDSLGRERAAVNFTRRDVPQRTDLAPRGVVAVDVSWRQVPDGLRIAWTRDDQGHNDQLVLDTRWQFLAKHADQLQAIRDQNLNLLKAVDPAFAQAKSPRHACLILAEIEDPSAVARAWRYREEHLRNYEMGERRHSVNRRRDALRKWARELRRNYAEVVVKDSQHKEMKETAKQDKLSRKARRQGQHGAPGEVIAVLREIFG…	487	CCGACGACGTCGCCGCGTTCGCAGCGGTCGCGGTCTGGGTCCTGAAGCACCACGGGGCGGCGTGCGAGCGCACCGAGGCGAGCTACCGGGCGGCCACGGCGCTGTCGAAGCGGCTGCTGGCTGCGATGGGGGGCGGTCGGTGAAGAAGAAGGAAGACCTGACCCGGCCCTGCGGCTACTGCGGCGCCCAGCCCGGCGAACGCTGCACCGGGCCGCGAGACAACGAAATCCCGCCGCACAAGACGCGGCTTTCTGGGATCACTTGAGGGCCGGATGGATGCGGCCCCGGAGGGGACGACGACGACAATGGATCCTAACGAGAACCTACGAGAGCAGCGCCGGCTGGTCCGGCGCATCCTGGACACCGACGACCTGAGCAGCAAGGCCGGCCTAGCCGTGC…	c3
128	+		IMG/VR	3300027693	26709	28751	-	Ga0209704_100000327	transposase	Freshwater sediment microbial communities from Prairie Pothole Lake near Jamestown, North Dakota, USA - PPLs Lake P7 Core (6) Depth 1-3cm September2015 (SPAdes) (*) (MER-FS) (assembled)		MTTTKLYSYGAHLAHCPAKVGALLRKSVEYYNALVALENLRRAMFLGIEEDASSDVAEAMKVVNEADAAVELAFGAISEHRKTTRARSIPVDLRSAKEAAIERKKAAKITLREAKAKHRAQFDKPNDEFLRRKTAATSDASLSELRELSGEDLRKKIASIREKLGPIAPRTAEKLNAEILGTMVGESEWSEHWKVVQFLERVIADHEKEARRISGLPHGTYSLVDDAFEAAKRTQKVGDLRRKWIQREGDLPVDDSGRVGVQLPSGLSIADLCAGNHARFKLCVETPEERAVKGLGDRSARWERRNIRAIATIAIDSSDSGWEYLDIPISYHRSLPPNATVKWVWLFVQRHGMRLHYDLQITLVIPDDVDLGQSRRAEVCTINPGWRHFDDGSIRVAYV…	680	TGAGGATTCAAAGGTGGATATCCTCGTTGGGTTCAGTTACTACGACGAGAAGATGATCTTCTCATGTCGAACCCGTACTAACTTCGATGTGTCAAAGCTGGCTAAATTCTACGGAGGTGGCGGGCACACGAAAGCGGCTGGATTTACTCTCAAGGTAGAGGAGTGGCATCGAAACCCCTACTCCATGATCCTGAGCACCATCGATGAGTACTGGAAGAAGCAAGGATTTCGTGAACAACCGACTTCGAAGTAGTCGCAATGGGAAACGTACCTGTAGTACTTTCAAGATACGAGAGGATAGCTAGATCCCTAGAGGATCCTAGTACTGACAATCCCATTGTCTATTGCCCCCGTATTGAAGAGAAGACTGTAGTCCACTACCTAACGGTGAAGATCGCT…	c3
129	+		IMG/VR	3300025030	10734	12575	-	Ga0209518_100031622	transposase	Groundwater microbial communities from Rifle, Colorado, USA - Groundwater B1 (*) (MER-FS) (assembled)		MNIVHEYGLLGPREGAERVDEQLLLAHRYYNKLTEIERARRLAYVALVNTGEVERLNAEMAPIDATITALREQIKSLRSRKREKPEVVQEIAATRMKLNGTVLLIRTLREQRRAAQVALKEDGTLRTKVKDLDDEYAAQKRAARAACGVYWGTYLCVEASHYQACMAKPEMREDRPPPPWTERPHFRRWTGEGAVAAQMQGGLASPFGADTRVRIGAVDPRAWDPSTPRGERRRMQRTTLSLRIGSDDHGKPEWAKWPMIMHRPLPPGSQIMWVKVLRRKECGHDRWVVQFSLRCPEPAPSPSPHDIGIDLGWRKRGADLRVAYWADDSGLHGEVRVDATVLDLHRKAESLRSIRDRNMDALKDALAPLLAGVALPEDEFLSVAAWRQWRSPQKFAALL…	613	GTGCCTGCGAACCACGGACGCCCACCCGGCGCCCCGACAGAAAGACCCACCTGATCGAAACCCCCGCCGACTGGCGAGCCTATATGAAGGAGCACTTCGACGAGCCCGTGCTCGTCGTCCTGTCCATGCCGCGCTGTAGCCCATGTCGCGCGCTACACCGGGCCCTGCCGCGCCTCCTCCGCGTCGCCGACGTCGCGTGCATCCACCTGGACACGAGCGAAGACAGCGCCGCGGGCTGCCTGCGGCGGCTCAAGACGGAAGGCTTTCCGTGTTGCTTCTTGGTGCTAGGGCGGACGATCAAGTCGACCTACGAGGGCTTCGAGTCCGCCGCCAGTCACCGGGCCTGGCTCTACGAAAATCTGACTCACCCGCGTGTCTTTCCGTCAACGCGCGCTGGCC…	c3
130			IMG/VR	3300024258	88421	90187	+	Ga0233440_100003996	transposase	Seawater microbial communities from Saanich Inlet, British Columbia, Canada - SI_123_September2016_120_MG (*) (MER-FS) (assembled)		MPILVYRYGLRPPCENVDLVSDQIHLAHQYYNKLIEIERDRRKKVRAIMGVHPTVEPLEEEATAKKAVVDAAIADLRATHRASRSRSSTKEQRKRVKIARQQLKTVRAELRKAKAALKDDTAVQTAINKVNESAQATIRKERAICGCYWGTYLIIEKAVDAARKAAFVDPHFRRWTGHGAVAVQIQKGLSSFEALACDSTLLRIFVGSNPKRSELKMRVGTVQGKTTPIWATWPLILHRPLPRVATIKDVKVLRERLAGKDRWSVHFTLSLPDGWRRETCGTGTVAVDIGWRVRPSGLLRVAYFRDNQGYEEEILLEGAVRSGFRKVEDLRSTRDKNFNIERDWLAAWMRRQTKQGASLPDWLIEAATTLHAWRSTARLAALARTWRDSRFAGDTLAYP…	588	CCGCCGTGTTCTCCCTTACCGCATTAAGCTGCACGAGGACCTGGACTCCCGGAAGGTCACCTTCACTGACCCTGCAATCACAGAGATGATGGCGAAGCAGACGGTGGCCATCTTTGAAGCGGTGGGGCAGGCTGGGGGCAACCTCATCCGAGAGAGACTGCGGGAGGAGAGTGAGCTGCGAAAGATCATCGTCCCCACGGGAGACACGCCATGAAATGTAAAGAGTGCCCTCTCGTCTTGCCGTGCCTCGGTGGAACGCTCCTGCACTCCAAGGACCGCACTGCGTCGCTCTGCTATCGGTGTCGGCGCCTTGAGCTTGTGCACGCCAAGGCTGGTCCGGGGCCTAATGAACCCGCTGACACTGTTGAATTCTATCGGCAGTTTCATGGTGTGTTGCCC…	c3
131	+		IMG/VR	3300031749	66424	67533	+	Ga0315298_100051782	transposase	Extremophilic microbial mat communities from Washburn Hot Springs, YNP, Wyoming, USA - WHS_1_MG (*) (MER-FS) (assembled)		MGVDTCLSNFSKNEQKAITFGDLERGRSTFAAVVGTGERRVLRLRIGSEGRRPVWIQVEILLHREIRPDVRVKWIHLHMYRRASKECWFARFVTEKVPEPGMDCAAATGRVGIDIGWRRVPHGIRVAYWSGSDGQHGEIVIPTKYVIRYEKIRELQGIRDKRAAAAKYRLLEWLSAHEAPDWLRDAVRNMPEKGLSRSLVEIVARWGGARFDGDSYIYKEMCKWRKKNKFLCNRLANLRASLTDARNDIYRKQVRALARRYGAAVIENLELTDIAARFRPDGTGPFGRKTRQFAAPGTLLRYVEEAFRHVIKVPCAYTTCSCASCGGPLYFRRRSDVQASCPTCGTVVDRDANASRNILMRAEEVRRAE	369	GATGGCAACTTCATCTGTATTCCCGCGTAGCTCGCCGTGATGCAGTGCAAGGAGCGCCGAGCGGCGAGAAAGAATCCACCGGCTTTAGCCGTGGGGAGAACGTCAATAGCTAGGAACTGCAACATGAAATTCGCGCCACCTGTCCAGCTTGACGAAGAATTCCGGACCAACGGTGGCGCTGCACCTGTCGAGAATCATCCGATAACTACGCCTGCACAGAGACCCCGTACCTGCGATGATCAGGGTTGCCAGAAAAATCCGAACCCGGGAAAGCCGAGTCGAAAGCCGGGAATCCTCGCGAACATCTTTGGATGGTTGCTGCGTCTGCTCGCGCCTGTACGGAGGCGACGTGCCCGTGAGCGCCGTGCATTAGTCCGACTGCCGGACGGACTTCGCGTC…	c3
132	+		IMG/VR	3300025697	17793	19700	+	Ga0208769_100039720	transposase	Saline lake microbial communities from Ace Lake, Antarctica- Antarctic Ace Lake Metagenome 02UKC (SPAdes) (*) (MER-FS) (assembled)		MAKVAKGEKMTFVYEYGLRPPSLNADIVDNQLILGNRYRNALVSIERKRRDAIRGWINKPVEKESIAYSEAIESFSIAETAMKKQRASTRSRSDTADQRDEVKDLRKKKKDALSVLKAARVKAKKEELFKAEMDDVENQSKQEIKDARSECGLYWGTYLVIEAAMAASRKKMPLWDKHFEPANPRYQRWQGTGTVAVQVQKSQQTTADHTMECTGRLIQLDMEKISDEERSKMSKRRQKRCFGTLRMRVGSEGRDPIWAEWPIIMHRPLPSDSTITEVRVIKKKISDHDKWNVHITIKTPDGYYKQHNGVDDKCGSGPLALDLGWRLLGTGELRVAYTTDEDGTEEEIRLDHNILTGLKKSDELQGLCDDLQNKMKSTLNEWKKTHHLPDWFAEESSHI…	635	TGGCAGCCTTTCCAATGGCCATGATATTATCAAGCATCTTCCCTGCCTGCTCAGGAGATGCACCCCATGACGCCACCATATTGCCAAGAACAGCCTGAAAATCCTCCATCGTCACGCCAGTAGTCTGTGTAACCTTCACCCAATCCTTCTCAGACATCGCCATTGCATCAATGGCCGTCTTTGCAGAAGCACCGGCTGTATGAATTGATTTTAACGTCTCAGCGATCTCGCTTGCCCCAACATTCAAACCAACAGACATTCCAGTGACCTTGCCCATCATACTTCGGTATTCTTTTCCCGTAAGATTCATCTGGGCCAAAATAGGCTTTGCAGCAGTAGCAGCAGCTACGCCCATAGACTCAAGCCCATTTGTAAGGTTACCAGTCTCCCCGGTTAGAG…	c3
133	+		IMG/VR	3300005573	18092	19948	+	Ga0078972_100202128	Transposase and inactivated derivatives	Hot spring thermophilic microbial communities from Obsidian Pool, Yellowstone National Park, USA - OP-RAMG-01 (SPADES assembly) (*) (MER-FS) (assembled)		MATRNCRYGLLAPVEGRDEVMRQLRVAHEVYNTLVQYERERRKAVADATRETDAEVARLEAEVEGLLSRLADLRAAIQAARAGGGDNARLAEAQAEARECRRLLGEAKGALRETKRVARQNPALRERLEAIKAEHHRRQLALYHEVVEVGKRLYWPSWNDTKAAVEQAAKKTKNGDLRFRRWTGEGSLYTQVQGKQPVCETATSRWVRIDPVPPEAHDPATPRGERRRLCRTRFYLRIGSTGPREDPVFAVFPMVYHRPLPEGAVICGARIVRRKNADREYWQAVVTVDLPDEAAQKSGPRVCALDIGWRDRRPGGSDEPPPLRVAAWYDGDRTGEVLVDPSVFERCAKADAIRSTRDRMLDDLRAWLCEARKDLPEHLAEALAGCGLWRAAGKFARLR…	619	GGCTCCACCTGGATGAGGCCGCGGTCGAGGCCGAGAAGGCCGCGGCCTCCATGGAGAAGGGGGAAGTGCAATGGCTCTGACCTTGTATCGGACAAAGGGAAAGGGTCTCCCTGCTCTCTGGGAGGAGGGCGGGGGGTGGACGAATACCGGCGAGGCCCAGATCGTCTGCGGGCCTCACGGAGAGAAGAAACGGGCGCTGTATGGCGGTCACGGCTACTGCTGTGGCCGCCATGTCCTGTTCCTCGTGCATCCTGGCGATGTCGTCGTGCGGGCGCGTCATTGGCGGCGCTTCTTCACCATCGCGGTCTACAGACTCGGCTCCATCGAGCCAACTGCGGACCAGCAAGGATACAAGGCTGAAACCGAGCTGATCGCGCGGTATCAGGAAGGAGAATGGGC…	c3
134	+		IMG/VR	3300000944	76469	78379	-	BBAY81_10000005103	Transposase and inactivated derivatives	Macroalgal surface ecosystem from Botany Bay, Sydney, Australia - BBAY81 (*) (MER-FS) (assembled)		MPVINWVYRSEEPTNVAAVKNQILLNHRYRNQLIELEHNRRATYKTLAASLCPAYADAVTIYDRAVAELDEAYKDLRLSRQRARRRHEPTDSQKARINQAKAVRKTAIAQLDAAYKVAKKLIRDAHKVYQDQAAQEITQLADETESQLKRQRKVRYFELVEEAGLDDGQIAHAREAKIARQQSGVYWGTSRIMEQIAEKTYKKGPPPKFRRWEGSGAIGVRFQGGKPVAAVMENNSEILHIHIPPGSERLVIGQDRGEVAKGTIRFLVCRDDDGNPVFATFPYVHHRDFPASAKIIDGFAHLKRVGKKEYWEIRLTIKVDDVVSTVDKSNTCVLHLGHRMIDEQLRCATVMDATQQVSQLFLSSDKLRRFSRPDSLQGIRADRFNIIRGEFLDWLASID…	637	GCGTTGCATGCGGTGCCACCTGGAAAGACGAATACAAATTAATCCAAATCGTAACGAGTGGTGAAGATGTCTGGACAGGACCTACAGAAAACGTTATCTGCAATGACGACGGAACGGAAAGCTGAGTTGTTTGACGCGTTGTTCGCGTCAGAAAGAATTCGACATATCGGAAGCGCTAAAATTGGTGAATTCGGATTACAACATATTGGGTTGGAGCTTTGGGACCAGTTTCCTAATCCACCTGATGACTCAGCCGGACGAAATTATCTACTCGCTTATCTGGAAACAATCGCTGAGTACTCACCGTGATACAAACAATGGTTTAACAATATGCCTTTAGATCCTTCCGAAAACTCAATCGCACCAGTTGGTGAATACGAGCTATCGATCCAGCGAGCA…	c3
